# Supplementary material for: Transcriptional reprogramming from innate immune functions to a pro-thrombotic signature by monocytes in COVID-19
Source: Nat Commun. 2022 Dec 26;13:7947. doi: 10.1038/s41467-022-35638-y (PMC9791976; doi:10.1038/s41467-022-35638-y)
Supplement: Supplementary file 5 — Supplementary Dataset 1 [file 41467_2022_35638_MOESM5_ESM.xlsx]

## Sheet: Dataset 1
Supplementary Table 1 - Participant characteristics
Disease category (WHO scoring system)	Mild (1-2)	Moderate (3-4)	Healthy (0)
Participant number	26	37	21
Age (years) - average, range	46.04 (28-68)	59.09 (31-73)	48.65 (23-64)
Sex - percentage (number of participants)
Male	46.15 (12)	67.57 (25)	47.62 (10)
Female	53.85 (14)	32.43 (12)	52.38 (11)
Time from positive PCR to sample collection (hours, average)	26	28	N/A
Time from symptom initiation to sample collection (days) - average	13.82	9.81	N/A
Comorbidities - percentage
Respiratory	3.85	27.02	0
Cardiovascular	11.54	18.92	0
Neurological	3.85	5.41	0
Autoimmune	0	2.7	0
Metabolic	26.92	21.62	14.29
Oncological	3.85	2.7	0
Hypertension	N/A	37.84	19.05
None	61.54	35.14	66.67
Vaccination status	Unvaccinated	Unvaccinated	Unvaccinated
