# Supplementary material for: Transcriptional reprogramming from innate immune functions to a pro-thrombotic signature by monocytes in COVID-19
Source: Nat Commun. 2022 Dec 26;13:7947. doi: 10.1038/s41467-022-35638-y (PMC9791976; doi:10.1038/s41467-022-35638-y)
Supplement: Supplementary file 8 — Supplementary Dataset 4 [file 41467_2022_35638_MOESM8_ESM.xlsx]

## Sheet: Dataset 4
Supplementary Table 4 - Pathway enrichment results using upregulated DE genes from unstimulated COVID19 vs unstimulated healthy monocytes
name	nAnno	nOverlap	fc	zscore	pvalue	adjp	or	CIl	CIu	distance	namespace	members_Overlap	members_Anno
Interferon Signaling	141	14	3.44	5.02	5.8e-05	0.0022	3.81	2	6.7		C2	DDX58, HERC5, IFI27, IFI6, IFITM2, IFITM3, KPNA2, KPNA3, MX1, NCAM1, NUP107, OAS2, OAS3, USP18	AAAS, ADAR, ARIH1, B2M, CAMK2D, CD44, CIITA, DDX58, EGR1, EIF2AK2, EIF4A1, EIF4A2, EIF4A3, EIF4E, EIF4E2, EIF4E3, EIF4G1, EIF4G2, EIF4G3, FCGR1A, FCGR1B, FLNB, GBP1, GBP2, GBP4, GBP5, GBP6, GBP7, HERC5, HLA-A, HLA-B, HLA-C, HLA-DPA1, HLA-DPB1, HLA-DQA1, HLA-DQA2, HLA-DRB1, HLA-DRB5, HLA-F, HLA-G, HLA-K, ICAM1, IFI27, IFI35, IFI6, IFIT1, IFIT2, IFIT3, IFITM1, IFITM2, IFITM3, IFNA1, IFNA14, IFNA2, …
Metabolism of lipids and lipoproteins	362	23	2.2	3.99	0.00035	0.0044	2.36	1.46	3.65		C2	AKR1B1, ANKRD1, ARSB, ASAH1, CDK8, CYP27A1, DHCR24, ELOVL7, GPD1L, HSD11B1, LGMN, ME1, MED27, MGLL, MTMR2, PCCB, PIK3R4, PLD6, SGPP1, SGPP2, SPHK1, TXNRD1, UGCG	A2M, ABCA1, ABCB4, ABCC3, ABCD1, ABCG1, ABHD5, ACAA1, ACACA, ACACB, ACADM, ACADS, ACADVL, ACAT1, ACER2, ACER3, ACHE, ACLY, ACOT8, ACOX1, ACOX2, ACOX3, ACSL1, ACSL3, ACSL4, ACSL5, ACSL6, AGPAT1, AGPAT2, AGPAT3, AGPAT4, AGPAT5, AGPS, AKR1B1, ALAS1, AMACR, ANGPTL4, ANKRD1, APOE, ARF1, ARF3, ARNTL, ARSA, ARSB, ARSG, ARSK, ASAH1, ASAH2, BDH1, BMP1, CAV1, CCNC, CD36, CDIPT, CDK19, CDK8, CDS1, CDS2, CEP…
Cytokine Signaling in Immune system	240	16	2.31	3.53	0.0017	0.016	2.46	1.37	4.14		C2	CHUK, DDX58, HERC5, IFI27, IFI6, IFITM2, IFITM3, KPNA2, KPNA3, MX1, NCAM1, NUP107, OAS2, OAS3, USP18, YES1	AAAS, ADAM17, ADAR, ARIH1, B2M, BLNK, BTRC, CAMK2D, CASP1, CBL, CD44, CDK1, CHUK, CIITA, CISH, CRK, CRKL, CSF2, CSF2RA, CSF2RB, CUL1, DDX58, EGR1, EIF2AK2, EIF4A1, EIF4A2, EIF4A3, EIF4E, EIF4E2, EIF4E3, EIF4G1, EIF4G2, EIF4G3, FCGR1A, FCGR1B, FLNB, FYN, GAB2, GBP1, GBP2, GBP4, GBP5, GBP6, GBP7, GRB2, HCK, HERC5, HGF, HLA-A, HLA-B, HLA-C, HLA-DPA1, HLA-DPB1, HLA-DQA1, HLA-DQA2, HLA-DRB1, HLA-DRB5,…
Sphingolipid metabolism	52	6	4	3.73	0.0037	0.023	4.44	1.54	10.5		C2	ARSB, ASAH1, SGPP1, SGPP2, SPHK1, UGCG	ACER2, ACER3, ARSA, ARSB, ARSG, ARSK, ASAH1, ASAH2, CERK, CERS2, CERS4, CERS5, CERS6, CSNK1G2, CTSA, DEGS1, GALC, GBA, GBA2, GLA, GLB1, GM2A, HEXA, HEXB, KDSR, NEU1, NEU3, NEU4, OSBP, PLPP1, PLPP3, PPM1L, PSAP, SGMS1, SGMS2, SGPL1, SGPP1, SGPP2, SMPD1, SMPD2, SMPD3, SMPD4, SPHK1, SPHK2, SPTLC1, SPTLC2, STS, SUMF1, SUMF2, UGCG, VAPA, VAPB
Phospholipid metabolism	156	11	2.44	3.12	0.0056	0.03	2.6	1.26	4.83		C2	ARSB, ASAH1, GPD1L, MGLL, MTMR2, PIK3R4, PLD6, SGPP1, SGPP2, SPHK1, UGCG	ACER2, ACER3, ACHE, AGPAT1, AGPAT2, AGPAT3, AGPAT4, AGPAT5, ARF1, ARF3, ARSA, ARSB, ARSG, ARSK, ASAH1, ASAH2, CDIPT, CDS1, CDS2, CEPT1, CERK, CERS2, CERS4, CERS5, CERS6, CHKA, CHPT1, CRLS1, CSNK1G2, CTSA, DEGS1, DGAT1, DGAT2, ETNK1, ETNK2, FIG4, GALC, GBA, GBA2, GLA, GLB1, GM2A, GNPAT, GPAM, GPAT2, GPAT3, GPAT4, GPCPD1, GPD1L, HADHA, HADHB, HEXA, HEXB, INPP4B, INPP5E, INPP5K, INPPL1, KDSR, LCLAT1…
Transmembrane transport of small molecules	240	14	2.02	2.75	0.01	0.048	2.12	1.13	3.68		C2	ABCC5, ATP6V0A2, ATP6V1F, ATP6V1H, ATP9A, GNG12, NUP107, SLC1A3, SLC1A4, SLC20A1, SLC22A15, SLC36A1, SLC39A3, SLC7A8	AAAS, ABCA2, ABCA3, ABCA6, ABCA7, ABCB1, ABCB10, ABCC1, ABCC11, ABCC2, ABCC3, ABCC4, ABCC5, ABCC6, ABCD1, ABCD2, ABCD3, ABCG1, ABCG2, ADCY3, ADCY4, ADCY6, ADCY7, ADCY9, AQP3, AQP9, ARHGEF9, ATP10A, ATP10D, ATP11A, ATP11B, ATP11C, ATP1A1, ATP1B1, ATP1B2, ATP1B3, ATP2A2, ATP2A3, ATP2C1, ATP6V0A2, ATP6V0B, ATP6V0C, ATP6V0D1, ATP6V0D2, ATP6V0E1, ATP6V1A, ATP6V1B2, ATP6V1C1, ATP6V1C2, ATP6V1D, ATP6V1E…
Developmental Biology	272	15	1.91	2.61	0.013	0.054	2	1.09	3.4		C2	ABLIM3, CDK8, CLTA, COL6A1, DOCK1, EBF1, GFRA2, ITGA2B, LAMB1, MAPK11, MED27, MYL9, NCAM1, PCSK6, SCN1B	ABL1, ABL2, ABLIM1, ABLIM3, ACVR1B, ACVR1C, ACVR2A, ACVR2B, AGRN, AKT1, AKT2, AKT3, ALCAM, ANGPTL4, ANK1, ANK3, AP2A1, AP2A2, AP2B1, AP2M1, AP2S1, ARHGAP35, ARHGEF11, ARHGEF12, BNIP2, BORCS8, CACNA1G, CACNA1I, CACNB1, CACNB3, CAP1, CCNC, CCND3, CD24, CD36, CD72, CDC42, CDK1, CDK19, CDK4, CDK5, CDK5R1, CDK8, CEBPB, CEBPD, CFL1, CLASP1, CLTA, CLTC, COL1A1, COL1A2, COL4A2, COL5A1, COL6A1, COL6A2, CO…
Transport of inorganic cations/anions and amino acids/oligopeptides	52	5	3.33	2.9	0.017	0.064	3.61	1.11	9.11		C2	SLC1A3, SLC1A4, SLC20A1, SLC36A1, SLC7A8	SLC12A2, SLC12A4, SLC12A6, SLC12A7, SLC15A2, SLC15A3, SLC15A4, SLC16A10, SLC17A5, SLC17A7, SLC1A2, SLC1A3, SLC1A4, SLC1A5, SLC20A1, SLC20A2, SLC24A1, SLC24A3, SLC24A4, SLC25A10, SLC26A2, SLC26A4, SLC26A6, SLC26A9, SLC36A1, SLC38A1, SLC38A2, SLC38A5, SLC3A2, SLC43A1, SLC43A2, SLC4A2, SLC4A4, SLC4A7, SLC4A8, SLC6A12, SLC6A6, SLC7A1, SLC7A11, SLC7A5, SLC7A6, SLC7A7, SLC7A8, SLC8A1, SLC8B1, SLC9A1, S…
Biological oxidations	55	5	3.15	2.75	0.021	0.072	3.39	1.05	8.53		C2	CYP27A1, GCLC, GCLM, GSTO2, MAOA	ACSS1, ACSS2, AHCY, ALDH1A1, ALDH2, BPNT1, CNDP2, COMT, CYP19A1, CYP1A1, CYP1B1, CYP24A1, CYP27A1, CYP27B1, CYP2J2, CYP2R1, CYP2S1, CYP2U1, CYP3A5, CYP51A1, GCLC, GCLM, GGCT, GGT5, GGT7, GSS, GSTA4, GSTM1, GSTM4, GSTO1, GSTO2, GSTP1, MAOA, MAT2A, MAT2B, MGST1, MGST2, MGST3, MTR, NAT1, OPLAH, PAOX, PAPSS1, PAPSS2, POMC, PTGS1, PTGS2, SLC35D1, SMOX, SULT1A1, SULT1B1, TBXAS1, TPMT, UGDH, UGP2
L1CAM interactions	61	5	2.84	2.48	0.031	0.093	3.03	0.941	7.55		C2	CLTA, ITGA2B, LAMB1, NCAM1, SCN1B	ALCAM, ANK1, ANK3, AP2A1, AP2A2, AP2B1, AP2M1, AP2S1, CD24, CLTA, CLTC, CSNK2A1, CSNK2A2, CSNK2B, DLG1, DLG3, DNM1, DNM2, DPYSL2, EZR, FGFR1, ITGA1, ITGA2, ITGA2B, ITGA5, ITGA9, ITGAV, ITGB1, ITGB3, L1CAM, LAMB1, LAMC1, MAP2K1, MAP2K2, MAPK1, MAPK3, MSN, NCAM1, NRCAM, NRP1, NRP2, NUMB, PAK1, RAC1, RANBP9, RDX, RPS6KA1, RPS6KA2, RPS6KA3, RPS6KA4, RPS6KA5, SCN1B, SCN8A, SDCBP, SHTN1, SPTA1, SPTAN1,…
Peptide ligand-binding receptors	71	5	2.44	2.1	0.054	0.11	2.57	0.803	6.35		C2	CCL2, CCL7, CXCL10, CXCL11, SSTR2	ACKR3, ANXA1, APP, C3, C3AR1, C5, C5AR1, C5AR2, CCL2, CCL20, CCL22, CCL28, CCL3, CCL3L3, CCL4, CCL5, CCL7, CCR1, CCR10, CCR2, CCR3, CCR4, CCR5, CCR7, CX3CR1, CXCL1, CXCL10, CXCL11, CXCL12, CXCL13, CXCL16, CXCL2, CXCL3, CXCL5, CXCL6, CXCL8, CXCL9, CXCR1, CXCR2, CXCR3, CXCR4, CXCR5, CXCR6, EDN1, EDNRB, F2R, F2RL1, FPR1, FPR2, FPR3, GPER1, GRPR, HCRTR1, HEBP1, KISS1R, MC1R, NMB, NMUR1, NTSR1, OPRL1,…
Platelet activation, signaling and aggregation	162	9	1.92	2.04	0.045	0.11	2	0.891	3.94		C2	CLU, GNG12, GP1BA, GP9, HABP4, ITGA2B, MGLL, PROS1, SPARC	A2M, ABCC4, ACTN1, ACTN2, ACTN4, AKT1, AKT2, AKT3, ALDOA, APBB1IP, APP, ARRB1, ARRB2, BCAR1, BRPF3, CALM1, CALM2, CALM3, CALU, CAP1, CD36, CD63, CD9, CDC42, CFD, CFL1, CLU, COL1A1, COL1A2, CRK, CSK, DAGLA, DAGLB, DGKA, DGKD, DGKE, DGKG, DGKH, DGKQ, EGF, F13A1, F2R, F5, F8, FCER1G, FN1, FYN, GNA11, GNA12, GNA13, GNA15, GNAI1, GNAI2, GNAI3, GNAQ, GNB1, GNB2, GNB4, GNB5, GNG11, GNG12, GNG2, GNG4, GN…
Metabolism of amino acids and derivatives	140	8	1.98	2.01	0.05	0.11	2.06	0.865	4.22		C2	GCLC, GCLM, NQO1, PHGDH, PSAT1, QDPR, SRM, TDO2	AASS, ACAD8, ACADSB, ACAT1, ADI1, AFMID, AGMAT, AHCY, ALDH18A1, ALDH4A1, ALDH6A1, ALDH7A1, ALDH9A1, AMD1, AMDHD1, APIP, ARG2, ASL, AUH, AZIN1, AZIN2, BCAT1, BCAT2, BCKDHB, CBS, CKB, CNDP2, CSAD, CTH, DBT, DLD, DLST, ENOPH1, ETHE1, FAH, GAMT, GATM, GCDH, GCLC, GCLM, GLS, GLS2, GLUD1, GLUL, GOT1, GOT2, GPT2, GRHPR, GSTZ1, HAAO, HAL, HIBADH, HIBCH, HPD, HSD17B10, IDO1, IDO2, INHBA, INHBB, IVD, KMO, …
Fatty acid, triacylglycerol, and ketone body metabolism	144	8	1.92	1.92	0.057	0.11	2	0.84	4.09		C2	ANKRD1, CDK8, ELOVL7, GPD1L, ME1, MED27, PCCB, TXNRD1	ABCA1, ABCB4, ACACA, ACACB, ACADM, ACADS, ACADVL, ACAT1, ACLY, ACOX1, ACSL1, ACSL3, ACSL4, ACSL5, ACSL6, AGPAT1, AGPAT2, AGPAT3, AGPAT4, AGPAT5, ALAS1, ANGPTL4, ANKRD1, ARNTL, BDH1, CCNC, CD36, CDK19, CDK8, CLOCK, CPT1A, CPT2, CREBBP, CYP1A1, DECR1, DGAT1, DGAT2, ECHS1, ECI1, ELOVL1, ELOVL3, ELOVL5, ELOVL6, ELOVL7, EP300, ESRRA, FADS1, FASN, FDFT1, FHL2, G0S2, GK, GLIPR1, GPAM, GPAT2, GPAT3, GPAT…
Innate Immune System	196	10	1.77	1.87	0.058	0.11	1.83	0.856	3.48		C2	C1QA, C1QC, CHUK, DDX58, HERC5, LGALS3, LGMN, MAPK11, PIK3R4, PROS1	AGER, AIM2, APP, ATF1, ATF2, ATG12, ATG5, BCL2, BCL2L1, BIRC2, BIRC3, BTK, C1QA, C1QB, C1QC, C1S, C2, C3, C4A, C5, CAPZA1, CAPZA2, CARD9, CASP1, CASP10, CASP2, CASP4, CASP8, CASP9, CCR2, CD14, CD180, CD4, CD46, CD55, CDK1, CFB, CFD, CFH, CHUK, CNPY3, CR1, CREB1, CREBBP, CTSB, CTSK, CTSL, CTSS, CYLD, DDOST, DDX58, DEFB1, DHX58, DNM1, DNM2, DUSP3, DUSP4, DUSP6, DUSP7, ECSIT, EEA1, ELK1, EP300, FADD…
Signaling by Insulin receptor	77	5	2.25	1.9	0.072	0.13	2.35	0.737	5.79		C2	ATP6V0A2, ATP6V1F, ATP6V1H, GRB10, PIK3R4	AKT2, ATP6V0A2, ATP6V0B, ATP6V0C, ATP6V0D1, ATP6V0D2, ATP6V0E1, ATP6V1A, ATP6V1B2, ATP6V1C1, ATP6V1C2, ATP6V1D, ATP6V1E1, ATP6V1E2, ATP6V1F, ATP6V1G1, ATP6V1G2, ATP6V1H, CAB39, CAB39L, CDK1, CRK, DOK1, EEF2K, EIF4B, EIF4E, EIF4EBP1, EIF4G1, FGF2, FGF9, FGFR1, FRS2, GAB1, GRB10, GRB2, HRAS, INSR, IRS1, IRS2, KL, KRAS, MAP2K1, MAP2K2, MAPK1, MAPK3, MLST8, MTOR, NRAS, PDE3B, PDPK1, PIK3C3, PIK3CA, P…
Cell-Cell communication	78	5	2.22	1.86	0.075	0.13	2.32	0.728	5.71		C2	CADM1, FBLIM1, FERMT2, LAMA3, MAPK11	ACTN1, ACTN2, ACTN4, ARHGEF6, CADM1, CD151, CD2AP, CD47, CDH1, CDH24, CDH5, CDH6, CLDN12, CLDN14, CLDN15, CLDN4, CLDN5, CLDN7, CTNNA1, CTNNB1, CTNND1, F11R, FBLIM1, FERMT2, FYN, GRB2, ILK, IQGAP1, ITGB1, ITGB4, JUP, LAMA3, LAMB3, LAMC2, LIMS1, MAGI2, MAPK11, MAPK12, MAPK13, MAPK14, MAPK8, MPP5, NCK1, NCK2, NECTIN1, NECTIN2, NECTIN3, NECTIN4, NTN1, PAK1, PARD3, PARD6A, PARD6B, PARD6G, PARVB, PATJ,…
Transmission across Chemical Synapses	104	6	2	1.76	0.08	0.13	2.08	0.739	4.72		C2	EPB41L1, GNG12, MAOA, MYO6, NCALD, SLC1A3	ABAT, ACHE, ACTN2, ADCY3, ADCY4, ADCY6, ADCY7, ADCY9, AKAP5, AKAP9, ALDH2, ALDH5A1, AP2A1, AP2A2, AP2B1, AP2M1, AP2S1, ARHGEF9, BRAF, CACNA1A, CACNA2D3, CACNB1, CACNB3, CALM1, CALM2, CALM3, CAMK2D, CAMK4, CAMKK1, CHRFAM7A, CHRNA5, CHRNA7, CHRNE, COMT, CREB1, DLG1, DLG3, DNAJC5, EPB41L1, GABBR1, GABRR2, GAD1, GLS, GLS2, GLUL, GNAI1, GNAI2, GNAI3, GNAL, GNB1, GNB2, GNB4, GNB5, GNG11, GNG12, GNG2, G…
Post-translational protein modification	141	7	1.72	1.48	0.11	0.17	1.77	0.694	3.78		C2	ARSB, B3GNT7, DOLK, EIF5A2, GALNT10, PIGW, PROS1	ALG1, ALG10, ALG10B, ALG11, ALG12, ALG13, ALG14, ALG2, ALG3, ALG5, ALG6, ALG8, ALG9, ARSA, ARSB, ARSG, ARSK, B3GNT2, B3GNT4, B3GNT5, B3GNT7, B3GNT8, B3GNT9, B3GNTL1, B4GALT1, B4GALT2, B4GALT3, B4GALT4, B4GALT5, B4GALT6, C1GALT1, C1GALT1C1, CALR, CANX, DAD1, DDOST, DHPS, DOHH, DOLK, DOLPP1, DPAGT1, DPM1, DPM2, DPM3, EDEM1, EDEM2, EDEM3, EIF5A, EIF5A2, FURIN, FUT8, GALNT1, GALNT10, GALNT11, GALNT12…
Immune System	768	27	1.22	1.07	0.17	0.25	1.24	0.802	1.85		C2	C1QA, C1QC, CHUK, CLTA, CUL2, DDX58, HERC5, IFI27, IFI6, IFITM2, IFITM3, KLHL20, KPNA2, KPNA3, LGALS3, LGMN, MAPK11, MX1, NCAM1, NUP107, OAS2, OAS3, PIK3R4, PROS1, TRIM37, USP18, YES1	AAAS, ACTR1A, ACTR1B, ADAM17, ADAR, AGER, AIM2, AKT1, AKT1S1, AKT2, AKT3, ANAPC1, ANAPC10, ANAPC11, ANAPC13, ANAPC2, ANAPC4, ANAPC5, ANAPC7, AP1B1, AP1G1, AP1M1, AP1S1, AP1S2, AP2A1, AP2A2, AP2B1, AP2M1, AP2S1, APP, ARF1, ARIH1, ARIH2, ASB1, ASB13, ASB2, ASB3, ASB6, ASB7, ASB8, ATF1, ATF2, ATG12, ATG5, ATG7, B2M, BAD, BCL10, BCL2, BCL2L1, BIRC2, BIRC3, BLK, BLMH, BLNK, BTK, BTLA, BTRC, C1QA, C1QB…
Metabolism of carbohydrates	179	7	1.35	0.823	0.26	0.34	1.38	0.541	2.92		C2	ABCC5, ARSB, B3GNT7, CHST3, NUP107, PGD, TALDO1	AAAS, ABCC5, AGL, AGRN, ALDOA, ALDOC, AMY2B, ARSB, B3GALT6, B3GAT1, B3GAT2, B3GAT3, B3GNT2, B3GNT4, B3GNT7, B4GALT1, B4GALT2, B4GALT3, B4GALT4, B4GALT5, B4GALT6, B4GALT7, B4GAT1, CALM1, CALM2, CALM3, CD44, CHPF, CHPF2, CHST11, CHST12, CHST13, CHST14, CHST15, CHST2, CHST3, CHST7, CHSY1, CSGALNACT1, CSGALNACT2, CSPG4, DSE, ENO1, ENO2, ENO3, EXT1, EXT2, FBP1, G6PC3, G6PD, GALE, GALK1, GALT, GAPDH, G…
Hemostasis	338	12	1.23	0.737	0.27	0.34	1.25	0.631	2.23		C2	CLU, DOCK1, GNG12, GP1BA, GP9, HABP4, ITGA2B, MGLL, PROS1, SLC7A8, SPARC, YES1	A2M, ABCC4, ABL1, ACTN1, ACTN2, ACTN4, AK3, AKAP1, AKAP10, AKT1, AKT2, AKT3, ALDOA, ANGPT1, APBB1IP, APP, ARRB1, ARRB2, ATP1B1, ATP1B2, ATP1B3, ATP2A2, ATP2A3, BCAR1, BRPF3, BSG, C1QBP, CABLES1, CABLES2, CALM1, CALM2, CALM3, CALU, CAP1, CAPZA1, CAPZA2, CAV1, CBX5, CD2, CD36, CD47, CD48, CD58, CD63, CD9, CDC42, CDK2, CDK5, CFD, CFL1, CLU, COL1A1, COL1A2, CREBBP, CRK, CSK, DAGLA, DAGLB, DGKA, DGKD,…
GPCR ligand binding	162	6	1.28	0.624	0.33	0.4	1.3	0.466	2.92		C2	CCL2, CCL7, CXCL10, CXCL11, GNG12, SSTR2	ACKR3, ADGRE1, ADGRE2, ADGRE3, ADGRE5, ADM, ADM2, ADORA2A, ADORA2B, ADORA3, ADRB1, ADRB2, ANXA1, APP, C3, C3AR1, C5, C5AR1, C5AR2, CALCRL, CCL2, CCL20, CCL22, CCL28, CCL3, CCL3L3, CCL4, CCL5, CCL7, CCR1, CCR10, CCR2, CCR3, CCR4, CCR5, CCR7, CD55, CNR1, CNR2, CX3CR1, CXCL1, CXCL10, CXCL11, CXCL12, CXCL13, CXCL16, CXCL2, CXCL3, CXCL5, CXCL6, CXCL8, CXCL9, CXCR1, CXCR2, CXCR3, CXCR4, CXCR5, CXCR6, C…
Signaling by GPCR	307	7	0.79	-0.642	0.79	0.91	0.781	0.309	1.64		C2	CCL2, CCL7, CXCL10, CXCL11, GNG12, MGLL, SSTR2	ABR, ACKR3, ADCY3, ADCY4, ADCY6, ADCY7, ADCY9, ADGRE1, ADGRE2, ADGRE3, ADGRE5, ADM, ADM2, ADORA2A, ADORA2B, ADORA3, ADRB1, ADRB2, AKAP13, AKT1, AKT2, AKT3, ANXA1, APP, ARHGAP4, ARHGEF1, ARHGEF11, ARHGEF12, ARHGEF17, ARHGEF18, ARHGEF2, ARHGEF3, ARHGEF6, ARHGEF9, C3, C3AR1, C5, C5AR1, C5AR2, CALCRL, CALM1, CALM2, CALM3, CAMK4, CCL2, CCL20, CCL22, CCL28, CCL3, CCL3L3, CCL4, CCL5, CCL7, CCR1, CCR10, …
Metabolism of proteins	385	9	0.81	-0.653	0.79	0.91	0.801	0.361	1.55		C2	ARSB, B3GNT7, DOLK, EIF5A2, GALNT10, PIGW, PROS1, SEC11C, SPHK1	ACO2, ACTB, ALG1, ALG10, ALG10B, ALG11, ALG12, ALG13, ALG14, ALG2, ALG3, ALG5, ALG6, ALG8, ALG9, AP3M1, ARFGEF2, ARSA, ARSB, ARSG, ARSK, B3GNT2, B3GNT4, B3GNT5, B3GNT7, B3GNT8, B3GNT9, B3GNTL1, B4GALT1, B4GALT2, B4GALT3, B4GALT4, B4GALT5, B4GALT6, BCS1L, C1GALT1, C1GALT1C1, CALR, CANX, CCT2, CCT3, CCT4, CCT5, CCT6A, CCT7, CCT8, CHCHD4, COQ2, COX17, CS, CYC1, DAD1, DDOST, DHPS, DNAJC19, DOHH, DOLK…
Cell Cycle, Mitotic	294	6	0.707	-0.876	0.86	0.93	0.696	0.252	1.55		C2	BUB1, CCND1, LIN52, MYBL2, NUP107, PCNA	ACTR1A, AHCTF1, AKAP9, ALMS1, ANAPC1, ANAPC10, ANAPC11, ANAPC2, ANAPC4, ANAPC5, ANAPC7, AURKA, AURKB, B9D2, BIRC5, BTRC, BUB1, BUB3, CCNA1, CCNA2, CCNB1, CCNB2, CCND1, CCND2, CCND3, CCNE1, CCNE2, CCNH, CDC14A, CDC16, CDC20, CDC23, CDC25A, CDC25B, CDC26, CDC27, CDC6, CDC7, CDCA8, CDK1, CDK2, CDK4, CDK5RAP2, CDK6, CDK7, CDKN1A, CDKN1B, CDKN2A, CDKN2B, CDKN2C, CDKN2D, CDT1, CENPA, CENPC, CENPH, CENP…
Generic Transcription Pathway	298	5	0.581	-1.26	0.93	0.96	0.569	0.182	1.35		C2	CDK8, MED27, NR1H3, THRA, ZNF433	CCNC, CCNT1, CCNT2, CDK8, CDK9, CDKN2B, CREBBP, E2F4, E2F5, ESR1, ESRRA, HDAC1, HELZ2, JUNB, KAT2A, KAT2B, MAML1, MAML2, MAML3, MAMLD1, MED1, MED10, MED12, MED14, MED15, MED16, MED17, MED20, MED23, MED24, MED25, MED26, MED27, MED30, MED31, MED4, MED6, MED7, MED8, MEN1, MYC, NCOA1, NCOA2, NCOA3, NCOA6, NCOR1, NCOR2, NOTCH2, NOTCH3, NOTCH4, NR1D1, NR1D2, NR1H2, NR1H3, NR2C2AP, NR2F6, NR3C1, NR3C2, …
Adaptive Immune System	467	7	0.519	-1.82	0.98	0.98	0.503	0.2	1.06		C2	CHUK, CLTA, CUL2, KLHL20, LGMN, TRIM37, YES1	ACTR1A, ACTR1B, AKT1, AKT1S1, AKT2, AKT3, ANAPC1, ANAPC10, ANAPC11, ANAPC13, ANAPC2, ANAPC4, ANAPC5, ANAPC7, AP1B1, AP1G1, AP1M1, AP1S1, AP1S2, AP2A1, AP2A2, AP2B1, AP2M1, AP2S1, ARF1, ARIH2, ASB1, ASB13, ASB2, ASB3, ASB6, ASB7, ASB8, ATG7, B2M, BAD, BCL10, BLK, BLMH, BLNK, BTK, BTLA, BTRC, C3, CALM1, CALM2, CALM3, CALR, CANX, CARD11, CASP9, CBL, CBLB, CD19, CD200R1, CD226, CD247, CD274, CD28, CD…
