# Supplementary material for: Transcriptional reprogramming from innate immune functions to a pro-thrombotic signature by monocytes in COVID-19
Source: Nat Commun. 2022 Dec 26;13:7947. doi: 10.1038/s41467-022-35638-y (PMC9791976; doi:10.1038/s41467-022-35638-y)
Supplement: Supplementary file 9 — Supplementary Dataset 5 [file 41467_2022_35638_MOESM9_ESM.xlsx]

## Sheet: Dataset 5
Supplementary Table 5 - Pathway enrichment results of all downregulated DE genes from unstimulated COVID19 vs unstimulated healthy monocytes
name	nAnno	nOverlap	fc	zscore	pvalue	adjp	or	CIl	CIu	distance	namespace	members_Overlap	members_Anno
Glycolysis	23	5	17.9	8.98	7.1e-06	7.1e-05	23.2	6.64	65.7		C2	ENO1, GPI, PFKFB2, PFKFB4, PFKP	ALDOA, ALDOC, ENO1, ENO2, ENO3, GAPDH, GPI, PFKFB2, PFKFB3, PFKFB4, PFKL, PFKM, PFKP, PGAM1, PGK1, PKM, PPP2CA, PPP2CB, PPP2R1A, PPP2R1B, PPP2R5D, TPI1, TPI1P1
Glucose metabolism	54	6	9.12	6.64	4.8e-05	0.00024	10.5	3.61	25		C2	ENO1, GPI, PFKFB2, PFKFB4, PFKP, PHKA2	AGL, ALDOA, ALDOC, CALM1, CALM2, CALM3, ENO1, ENO2, ENO3, FBP1, GAPDH, GBE1, GOT1, GOT2, GPI, GYG1, GYS1, MDH1, MDH2, PC, PCK2, PFKFB2, PFKFB3, PFKFB4, PFKL, PFKM, PFKP, PGAM1, PGK1, PGM1, PGM2, PHKA2, PHKB, PHKG1, PHKG2, PKM, PPP2CA, PPP2CB, PPP2R1A, PPP2R1B, PPP2R5D, PRKACA, PRKACB, PYGB, PYGL, PYGM, SLC25A1, SLC25A10, SLC25A11, SLC25A12, SLC25A13, TPI1, TPI1P1, UGP2
SLC-mediated transmembrane transport	143	5	2.87	2.5	0.031	0.077	3	0.946	7.31		C2	CP, SLC12A4, SLC26A6, SLC29A1, SLC44A1	AAAS, CP, G6PC3, GCKR, HK1, HK2, HK3, NUP107, NUP133, NUP153, NUP155, NUP188, NUP205, NUP210, NUP214, NUP35, NUP37, NUP43, NUP50, NUP54, NUP58, NUP62, NUP85, NUP88, NUP93, POM121, RAE1, RANBP2, RHCG, SEH1L, SLC11A1, SLC12A2, SLC12A4, SLC12A6, SLC12A7, SLC15A2, SLC15A3, SLC15A4, SLC16A1, SLC16A10, SLC16A3, SLC16A7, SLC17A5, SLC17A7, SLC1A2, SLC1A3, SLC1A4, SLC1A5, SLC20A1, SLC20A2, SLC22A1, SLC22A…
Cytokine Signaling in Immune system	240	5	1.71	1.23	0.17	0.28	1.75	0.555	4.22		C2	CBL, FLNB, IL1RN, IRF9, PIK3CB	AAAS, ADAM17, ADAR, ARIH1, B2M, BLNK, BTRC, CAMK2D, CASP1, CBL, CD44, CDK1, CHUK, CIITA, CISH, CRK, CRKL, CSF2, CSF2RA, CSF2RB, CUL1, DDX58, EGR1, EIF2AK2, EIF4A1, EIF4A2, EIF4A3, EIF4E, EIF4E2, EIF4E3, EIF4G1, EIF4G2, EIF4G3, FCGR1A, FCGR1B, FLNB, FYN, GAB2, GBP1, GBP2, GBP4, GBP5, GBP6, GBP7, GRB2, HCK, HERC5, HGF, HLA-A, HLA-B, HLA-C, HLA-DPA1, HLA-DPB1, HLA-DQA1, HLA-DQA2, HLA-DRB1, HLA-DRB5,…
Metabolism of lipids and lipoproteins	362	6	1.36	0.773	0.28	0.38	1.38	0.496	3.1		C2	GPAT4, GPCPD1, PIK3CB, PRKAB2, SLC44A1, STARD5	A2M, ABCA1, ABCB4, ABCC3, ABCD1, ABCG1, ABHD5, ACAA1, ACACA, ACACB, ACADM, ACADS, ACADVL, ACAT1, ACER2, ACER3, ACHE, ACLY, ACOT8, ACOX1, ACOX2, ACOX3, ACSL1, ACSL3, ACSL4, ACSL5, ACSL6, AGPAT1, AGPAT2, AGPAT3, AGPAT4, AGPAT5, AGPS, AKR1B1, ALAS1, AMACR, ANGPTL4, ANKRD1, APOE, ARF1, ARF3, ARNTL, ARSA, ARSB, ARSG, ARSK, ASAH1, ASAH2, BDH1, BMP1, CAV1, CCNC, CD36, CDIPT, CDK19, CDK8, CDS1, CDS2, CEP…
Immune System	768	11	1.18	0.557	0.33	0.38	1.19	0.58	2.2		C2	ACTR1B, CBL, CD86, FBXW7, FCGR2B, FLNB, IL1RN, IRF9, NLRP3, PIK3CB, REL	AAAS, ACTR1A, ACTR1B, ADAM17, ADAR, AGER, AIM2, AKT1, AKT1S1, AKT2, AKT3, ANAPC1, ANAPC10, ANAPC11, ANAPC13, ANAPC2, ANAPC4, ANAPC5, ANAPC7, AP1B1, AP1G1, AP1M1, AP1S1, AP1S2, AP2A1, AP2A2, AP2B1, AP2M1, AP2S1, APP, ARF1, ARIH1, ARIH2, ASB1, ASB13, ASB2, ASB3, ASB6, ASB7, ASB8, ATF1, ATF2, ATG12, ATG5, ATG7, B2M, BAD, BCL10, BCL2, BCL2L1, BIRC2, BIRC3, BLK, BLMH, BLNK, BTK, BTLA, BTRC, C1QA, C1QB…
Metabolism of proteins	385	5	1.07	0.147	0.51	0.51	1.07	0.341	2.57		C2	B3GNTL1, FBXW7, HSCB, RPL10P16, TUBA4A	ACO2, ACTB, ALG1, ALG10, ALG10B, ALG11, ALG12, ALG13, ALG14, ALG2, ALG3, ALG5, ALG6, ALG8, ALG9, AP3M1, ARFGEF2, ARSA, ARSB, ARSG, ARSK, B3GNT2, B3GNT4, B3GNT5, B3GNT7, B3GNT8, B3GNT9, B3GNTL1, B4GALT1, B4GALT2, B4GALT3, B4GALT4, B4GALT5, B4GALT6, BCS1L, C1GALT1, C1GALT1C1, CALR, CANX, CCT2, CCT3, CCT4, CCT5, CCT6A, CCT7, CCT8, CHCHD4, COQ2, COX17, CS, CYC1, DAD1, DDOST, DHPS, DNAJC19, DOHH, DOLK…
