# Supplementary material for: Transcriptional reprogramming from innate immune functions to a pro-thrombotic signature by monocytes in COVID-19
Source: Nat Commun. 2022 Dec 26;13:7947. doi: 10.1038/s41467-022-35638-y (PMC9791976; doi:10.1038/s41467-022-35638-y)
Supplement: Supplementary file 10 — Supplementary Dataset 6 [file 41467_2022_35638_MOESM10_ESM.xlsx]

## Sheet: Dataset 6
Supplementary Table 6 - Enriched pathways using DEG on stimulated COVID-19 monocyytes vs. stimulated healthy monocytes
name	nAnno	nOverlap	fc	zscore	pvalue	adjp	or	CIl	CIu	distance	namespace	members_Overlap	members_Anno
Interferon alpha/beta signaling	54	38	3.15	8.5	6.5e-14	2.3e-11	8.36	4.54	16.1		C2	ADAR, EGR1, HLA-A, HLA-B, HLA-C, HLA-F, HLA-K, IFI35, IFI6, IFIT1, IFIT2, IFIT3, IFITM1, IFITM2, IFITM3, IFNA1, IFNA14, IFNA2, IFNB1, IRF2, IRF4, IRF5, IRF7, IRF9, ISG15, ISG20, MX1, MX2, OAS1, OAS2, OAS3, OASL, PSMB8, PTPN6, SOCS1, STAT2, USP18, XAF1	ADAR, EGR1, GBP2, HLA-A, HLA-B, HLA-C, HLA-F, HLA-G, HLA-K, IFI27, IFI35, IFI6, IFIT1, IFIT2, IFIT3, IFITM1, IFITM2, IFITM3, IFNA1, IFNA14, IFNA2, IFNAR1, IFNAR2, IFNB1, IP6K2, IRF1, IRF2, IRF3, IRF4, IRF5, IRF6, IRF7, IRF8, IRF9, ISG15, ISG20, JAK1, MX1, MX2, OAS1, OAS2, OAS3, OASL, PSMB8, PTPN1, PTPN6, RNASEL, SOCS1, SOCS3, STAT1, STAT2, TYK2, USP18, XAF1
Interferon Signaling	141	64	2.03	6.61	9.2e-10	1.6e-07	2.93	2.07	4.15		C2	ADAR, B2M, CAMK2D, DDX58, EGR1, EIF2AK2, EIF4A2, EIF4E3, EIF4G3, GBP4, HERC5, HLA-A, HLA-B, HLA-C, HLA-DQA2, HLA-F, HLA-K, IFI35, IFI6, IFIT1, IFIT2, IFIT3, IFITM1, IFITM2, IFITM3, IFNA1, IFNA14, IFNA2, IFNB1, IRF2, IRF4, IRF5, IRF7, IRF9, ISG15, ISG20, KPNA5, KPNB1, MX1, MX2, NUP188, NUP205, NUP214, NUP62, NUP93, OAS1, OAS2, OAS3, OASL, PLCG1, PML, POM121, PSMB8, PTPN6, RANBP2, SOCS1, SP100, STA…	AAAS, ADAR, ARIH1, B2M, CAMK2D, CD44, CIITA, DDX58, EGR1, EIF2AK2, EIF4A1, EIF4A2, EIF4A3, EIF4E, EIF4E2, EIF4E3, EIF4G1, EIF4G2, EIF4G3, FCGR1A, FCGR1B, FLNB, GBP1, GBP2, GBP4, GBP5, GBP6, GBP7, HERC5, HLA-A, HLA-B, HLA-C, HLA-DPA1, HLA-DPB1, HLA-DQA1, HLA-DQA2, HLA-DRB1, HLA-DRB5, HLA-F, HLA-G, HLA-K, ICAM1, IFI27, IFI35, IFI6, IFIT1, IFIT2, IFIT3, IFITM1, IFITM2, IFITM3, IFNA1, IFNA14, IFNA2, …
Cytokine Signaling in Immune system	240	93	1.74	6.17	5.2e-09	6.3e-07	2.24	1.7	2.93		C2	ADAR, B2M, BLNK, CAMK2D, CASP1, CUL1, DDX58, EGR1, EIF2AK2, EIF4A2, EIF4E3, EIF4G3, GBP4, HERC5, HLA-A, HLA-B, HLA-C, HLA-DQA2, HLA-F, HLA-K, HRAS, IFI35, IFI6, IFIT1, IFIT2, IFIT3, IFITM1, IFITM2, IFITM3, IFNA1, IFNA14, IFNA2, IFNB1, IL18, IL1RN, IRAK1, IRF2, IRF4, IRF5, IRF7, IRF9, IRS2, ISG15, ISG20, KPNA5, KPNB1, LCK, MAP2K2, MAP2K6, MX1, MX2, MYD88, NOD1, NOD2, NUP188, NUP205, NUP214, NUP62,…	AAAS, ADAM17, ADAR, ARIH1, B2M, BLNK, BTRC, CAMK2D, CASP1, CBL, CD44, CDK1, CHUK, CIITA, CISH, CRK, CRKL, CSF2, CSF2RA, CSF2RB, CUL1, DDX58, EGR1, EIF2AK2, EIF4A1, EIF4A2, EIF4A3, EIF4E, EIF4E2, EIF4E3, EIF4G1, EIF4G2, EIF4G3, FCGR1A, FCGR1B, FLNB, FYN, GAB2, GBP1, GBP2, GBP4, GBP5, GBP6, GBP7, GRB2, HCK, HERC5, HGF, HLA-A, HLA-B, HLA-C, HLA-DPA1, HLA-DPB1, HLA-DQA1, HLA-DQA2, HLA-DRB1, HLA-DRB5,…
Immune System	768	234	1.37	5.58	4.3e-08	3.8e-06	1.57	1.33	1.84		C2	ADAR, AIM2, AP2A1, AP2S1, B2M, BCL2, BCL2L1, BIRC2, BIRC3, BLMH, BLNK, BTK, BTLA, C1QC, C5, CALM1, CAMK2D, CARD11, CASP1, CASP10, CASP4, CASP8, CD14, CD247, CD28, CD3D, CD3E, CD4, CD46, CD79A, CD80, CD86, CD8B, CD96, CDH1, CDKN1A, CDKN1B, CFB, CR1, CTSA, CTSO, CUL1, CYBB, CYLD, DDX58, DEFB1, DHX58, DNM1, DTX3L, DUSP7, DYNC1H1, EEA1, EGR1, EIF2AK2, EIF4A2, EIF4E3, EIF4G3, ENAH, EP300, ERAP1, EVL, …	AAAS, ACTR1A, ACTR1B, ADAM17, ADAR, AGER, AIM2, AKT1, AKT1S1, AKT2, AKT3, ANAPC1, ANAPC10, ANAPC11, ANAPC13, ANAPC2, ANAPC4, ANAPC5, ANAPC7, AP1B1, AP1G1, AP1M1, AP1S1, AP1S2, AP2A1, AP2A2, AP2B1, AP2M1, AP2S1, APP, ARF1, ARIH1, ARIH2, ASB1, ASB13, ASB2, ASB3, ASB6, ASB7, ASB8, ATF1, ATF2, ATG12, ATG5, ATG7, B2M, BAD, BCL10, BCL2, BCL2L1, BIRC2, BIRC3, BLK, BLMH, BLNK, BTK, BTLA, BTRC, C1QA, C1QB…
Developmental Biology	272	97	1.6	5.34	2.9e-07	2.1e-05	1.96	1.51	2.53		C2	ABL1, ABLIM1, ABLIM3, ACVR2B, ANK3, AP2A1, AP2S1, ARHGAP35, ARHGEF11, CACNA1G, CACNB3, CD24, CD72, CDK5, CDK5R1, CEBPB, COL1A1, COL6A1, COL6A3, DLG1, DNM1, DOCK1, DPYSL3, DPYSL4, DRAP1, EBF1, EGR2, ENAH, EP300, EVL, EZR, FARP2, FES, FURIN, GFRA2, GPC1, HELZ2, HES1, HRAS, ITGA1, ITGA2B, ITGB3, L1CAM, LAMB1, LAMC1, LEP, LIMK1, LPL, MAP2K2, MAP2K6, MAPK12, MED12, MED25, MED7, MEF2A, MEF2D, MYH9, MYL…	ABL1, ABL2, ABLIM1, ABLIM3, ACVR1B, ACVR1C, ACVR2A, ACVR2B, AGRN, AKT1, AKT2, AKT3, ALCAM, ANGPTL4, ANK1, ANK3, AP2A1, AP2A2, AP2B1, AP2M1, AP2S1, ARHGAP35, ARHGEF11, ARHGEF12, BNIP2, BORCS8, CACNA1G, CACNA1I, CACNB1, CACNB3, CAP1, CCNC, CCND3, CD24, CD36, CD72, CDC42, CDK1, CDK19, CDK4, CDK5, CDK5R1, CDK8, CEBPB, CEBPD, CFL1, CLASP1, CLTA, CLTC, COL1A1, COL1A2, COL4A2, COL5A1, COL6A1, COL6A2, CO…
Innate Immune System	196	72	1.65	4.88	2.8e-06	0.00015	2.05	1.5	2.76		C2	AIM2, BCL2, BCL2L1, BIRC2, BIRC3, BTK, C1QC, C5, CASP1, CASP10, CASP4, CASP8, CD14, CD4, CD46, CFB, CR1, CYLD, DDX58, DEFB1, DHX58, DNM1, DUSP7, EEA1, EP300, FOS, HERC5, IFIH1, IFNA1, IFNA14, IFNA2, IFNB1, IKBKE, IRAK1, IRF2, IRF7, ISG15, JUN, LY86, MAP2K2, MAP2K6, MAPK12, MAPK13, MAPK7, MEF2A, MEFV, MYD88, NLRC4, NLRP3, NOD1, NOD2, PANX1, PELI1, PELI2, PROS1, PSTPIP1, RELA, RIPK1, RIPK2, RIPK3, …	AGER, AIM2, APP, ATF1, ATF2, ATG12, ATG5, BCL2, BCL2L1, BIRC2, BIRC3, BTK, C1QA, C1QB, C1QC, C1S, C2, C3, C4A, C5, CAPZA1, CAPZA2, CARD9, CASP1, CASP10, CASP2, CASP4, CASP8, CASP9, CCR2, CD14, CD180, CD4, CD46, CD55, CDK1, CFB, CFD, CFH, CHUK, CNPY3, CR1, CREB1, CREBBP, CTSB, CTSK, CTSL, CTSS, CYLD, DDOST, DDX58, DEFB1, DHX58, DNM1, DNM2, DUSP3, DUSP4, DUSP6, DUSP7, ECSIT, EEA1, ELK1, EP300, FADD…
Immunoregulatory interactions between a Lymphoid and a non-Lymphoid cell	56	27	2.16	4.66	1.7e-05	0.00076	3.26	1.85	5.72		C2	B2M, CD247, CD3D, CD3E, CD8B, CD96, CDH1, HLA-A, HLA-B, HLA-C, HLA-F, HLA-K, ICAM2, ICAM3, ICAM4, IFITM1, ITGAL, ITGB2, KIR2DL4, LILRB1, LILRB2, LILRB3, LILRB4, NECTIN2, PVR, SELL, TYROBP	B2M, C3, CD19, CD200R1, CD226, CD247, CD3D, CD3E, CD3G, CD40, CD40LG, CD81, CD8A, CD8B, CD96, CDH1, CRTAM, FCGR2B, FCGR3A, HCST, HLA-A, HLA-B, HLA-C, HLA-F, HLA-G, HLA-K, ICAM1, ICAM2, ICAM3, ICAM4, IFITM1, ITGAL, ITGB1, ITGB2, ITGB7, JAML, KIR2DL1, KIR2DL3, KIR2DL4, KIR3DL1, KIR3DL2, KLRC1, KLRD1, LILRA1, LILRB1, LILRB2, LILRB3, LILRB4, LILRB5, NECTIN2, PVR, SELL, TYROBP, ULBP1, ULBP2, ULBP3
Nucleotide-binding domain, leucine rich repeat containing receptor (NLR) signaling pathways	44	22	2.24	4.42	5e-05	0.002	3.5	1.84	6.63		C2	AIM2, BCL2, BCL2L1, BIRC2, BIRC3, CASP1, CASP4, CASP8, CYLD, IRAK1, MAP2K6, MAPK12, MAPK13, MEFV, NLRC4, NLRP3, NOD1, NOD2, PANX1, PSTPIP1, RIPK2, TRAF6	AIM2, APP, BCL2, BCL2L1, BIRC2, BIRC3, CARD9, CASP1, CASP2, CASP4, CASP8, CASP9, CHUK, CYLD, HSP90AB1, IKBKB, IKBKG, IRAK1, IRAK2, MAP2K6, MAP3K7, MAPK11, MAPK12, MAPK13, MAPK14, MEFV, NLRC4, NLRP1, NLRP3, NOD1, NOD2, P2RX7, PANX1, PSTPIP1, PYCARD, RIPK2, TAB1, TAB2, TAB3, TNFAIP3, TRAF6, TXN, TXNIP, UBE2N
Semaphorin interactions	56	26	2.08	4.34	5.5e-05	0.002	3.03	1.72	5.32		C2	ARHGAP35, ARHGEF11, CD72, CDK5, CDK5R1, DPYSL3, DPYSL4, FARP2, FES, ITGA1, LIMK1, MYH9, MYL9, PAK1, PIP5K1C, PLXNA2, PLXNB1, PLXND1, RND1, ROCK1, RRAS, SEMA4A, SEMA4D, SEMA7A, TLN1, TYROBP	ARHGAP35, ARHGEF11, ARHGEF12, CD72, CDC42, CDK5, CDK5R1, CFL1, DPYSL2, DPYSL3, DPYSL4, ERBB2, FARP2, FES, FYN, HSP90AA1, HSP90AB1, ITGA1, ITGB1, LIMK1, LIMK2, MET, MYH9, MYL12B, MYL6, MYL9, NRP1, PAK1, PAK2, PIP5K1C, PLXNA1, PLXNA2, PLXNA3, PLXNB1, PLXNB3, PLXNC1, PLXND1, PTPRC, RAC1, RAC2, RHOA, RHOB, RHOC, RHOG, RND1, ROCK1, ROCK2, RRAS, SEMA3A, SEMA4A, SEMA4D, SEMA5A, SEMA7A, TLN1, TREM2, TYRO…
Generation of second messenger molecules	25	14	2.51	4.05	0.00026	0.0085	4.45	1.87	10.8		C2	CD247, CD3D, CD3E, CD4, ENAH, EVL, GRAP2, HLA-DQA2, ITK, LCK, NCK1, PAK1, PLCG1, VASP	CD247, CD3D, CD3E, CD3G, CD4, ENAH, EVL, GRAP2, HLA-DPA1, HLA-DPB1, HLA-DQA1, HLA-DQA2, HLA-DRB1, HLA-DRB5, ITK, LAT, LCK, LCP2, NCK1, PAK1, PAK2, PLCG1, VASP, WAS, ZAP70
Integrin cell surface interactions	64	27	1.89	3.83	0.00029	0.0088	2.55	1.49	4.32		C2	APBB1IP, BCAR1, CDH1, COL1A1, IBSP, ICAM2, ICAM3, ICAM4, ITGA1, ITGA2B, ITGA3, ITGAE, ITGAL, ITGAM, ITGAX, ITGB2, ITGB3, ITGB5, LAMA5, LAMB1, LAMB2, LAMC1, RAPGEF3, RASGRP1, SHC1, TLN1, VWF	AKT1, APBB1IP, BCAR1, BSG, CDH1, COL1A1, COL1A2, COL4A2, CRK, CSK, F11R, FBN1, FN1, GRB2, IBSP, ICAM1, ICAM2, ICAM3, ICAM4, ITGA1, ITGA11, ITGA2, ITGA2B, ITGA3, ITGA5, ITGA9, ITGAE, ITGAL, ITGAM, ITGAV, ITGAX, ITGB1, ITGB2, ITGB3, ITGB4, ITGB5, ITGB7, ITGB8, JAM2, JAM3, JAML, LAMA2, LAMA5, LAMB1, LAMB2, LAMC1, PDPK1, PECAM1, PTK2, PTPN1, RAP1A, RAP1B, RAPGEF3, RASGRP1, RASGRP2, SHC1, SOS1, SPP1, …
TRAF6 mediated IRF7 activation	21	12	2.56	3.84	0.00057	0.016	4.66	1.8	12.5		C2	DDX58, EP300, IFIH1, IFNA1, IFNA14, IFNA2, IFNB1, IKBKE, IRF2, IRF7, TRAF6, TRIM25	CREBBP, DDX58, EP300, IFIH1, IFNA1, IFNA14, IFNA2, IFNB1, IKBKE, IRF1, IRF2, IRF3, IRF7, MAVS, RNF135, SIKE1, TANK, TBK1, TRAF2, TRAF6, TRIM25
Antiviral mechanism by IFN-stimulated genes	64	25	1.75	3.23	0.0018	0.044	2.24	1.3	3.81		C2	DDX58, EIF2AK2, EIF4A2, EIF4E3, EIF4G3, HERC5, IFIT1, ISG15, KPNA5, KPNB1, MX1, MX2, NUP188, NUP205, NUP214, NUP62, NUP93, PLCG1, POM121, RANBP2, TPR, TRIM25, UBA7, UBE2L6, USP18	AAAS, ARIH1, DDX58, EIF2AK2, EIF4A1, EIF4A2, EIF4A3, EIF4E, EIF4E2, EIF4E3, EIF4G1, EIF4G2, EIF4G3, FLNB, HERC5, IFIT1, IRF3, ISG15, JAK1, KPNA1, KPNA2, KPNA3, KPNA4, KPNA5, KPNB1, MAPK3, MX1, MX2, NEDD4, NUP107, NUP133, NUP153, NUP155, NUP188, NUP205, NUP210, NUP214, NUP35, NUP37, NUP43, NUP50, NUP54, NUP58, NUP62, NUP85, NUP88, NUP93, PIN1, PLCG1, POM121, PPM1B, RAE1, RANBP2, RPS27A, SEH1L, STA…
TCR signaling	48	20	1.87	3.23	0.0021	0.046	2.5	1.33	4.6		C2	CARD11, CD247, CD3D, CD3E, CD4, ENAH, EVL, GRAP2, HLA-DQA2, ITK, LCK, NCK1, PAK1, PLCG1, PRKCQ, RELA, RIPK2, TRAF6, TRAT1, VASP	BCL10, CARD11, CD247, CD3D, CD3E, CD3G, CD4, CHUK, CSK, ENAH, EVL, GRAP2, HLA-DPA1, HLA-DPB1, HLA-DQA1, HLA-DQA2, HLA-DRB1, HLA-DRB5, IKBKB, IKBKG, ITK, LAT, LCK, LCP2, MALT1, MAP3K7, NCK1, NFKBIA, PAG1, PAK1, PAK2, PDPK1, PIK3CA, PIK3CB, PIK3R1, PLCG1, PRKCQ, PTEN, PTPRC, RELA, RIPK2, TAB2, TRAF6, TRAT1, UBE2N, VASP, WAS, ZAP70
Extrinsic Pathway for Apoptosis	13	8	2.76	3.4	0.0026	0.054	5.58	1.61	21.7		C2	CASP10, CASP8, CFLAR, FAS, RIPK1, TNF, TNFSF10, TRADD	CASP10, CASP8, CFLAR, FADD, FAS, FASLG, RIPK1, TNF, TNFRSF10B, TNFRSF1A, TNFSF10, TRADD, TRAF2
The role of Nef in HIV-1 replication and disease pathogenesis	27	13	2.16	3.23	0.0027	0.054	3.24	1.4	7.44		C2	AP2A1, AP2S1, ATP6V1H, B2M, CD247, CD28, CD4, CD8B, DOCK2, ELMO1, HLA-A, HLA-K, LCK	AP1B1, AP1G1, AP1M1, AP1S1, AP1S2, AP2A1, AP2A2, AP2B1, AP2M1, AP2S1, ARF1, ATP6V1H, B2M, CD247, CD28, CD4, CD8B, DOCK2, ELMO1, FYN, HCK, HLA-A, HLA-K, LCK, PACS1, PAK2, RAC1
Inflammasomes	16	9	2.52	3.26	0.0033	0.062	4.49	1.49	14.2		C2	AIM2, BCL2, BCL2L1, CASP1, MEFV, NLRC4, NLRP3, PANX1, PSTPIP1	AIM2, APP, BCL2, BCL2L1, CASP1, HSP90AB1, MEFV, NLRC4, NLRP1, NLRP3, P2RX7, PANX1, PSTPIP1, PYCARD, TXN, TXNIP
Caspase-mediated cleavage of cytoskeletal proteins	11	7	2.85	3.29	0.0038	0.065	6.1	1.55	28.4		C2	CASP3, CASP6, CASP7, CASP8, DBNL, GSN, SPTAN1	ADD1, CASP3, CASP6, CASP7, CASP8, DBNL, GSN, MAPT, PLEC, SPTAN1, VIM
Interferon gamma signaling	57	22	1.73	2.96	0.004	0.065	2.2	1.23	3.86		C2	B2M, CAMK2D, GBP4, HLA-A, HLA-B, HLA-C, HLA-DQA2, HLA-F, HLA-K, IRF2, IRF4, IRF5, IRF7, IRF9, OAS1, OAS2, OAS3, OASL, PML, PTPN6, SOCS1, SP100	B2M, CAMK2D, CD44, CIITA, FCGR1A, FCGR1B, GBP1, GBP2, GBP4, GBP5, GBP6, GBP7, HLA-A, HLA-B, HLA-C, HLA-DPA1, HLA-DPB1, HLA-DQA1, HLA-DQA2, HLA-DRB1, HLA-DRB5, HLA-F, HLA-G, HLA-K, ICAM1, IFNG, IFNGR1, IFNGR2, IRF1, IRF2, IRF3, IRF4, IRF5, IRF6, IRF7, IRF8, IRF9, JAK1, JAK2, MT2A, NCAM1, OAS1, OAS2, OAS3, OASL, PIAS1, PML, PRKCD, PTAFR, PTPN1, PTPN2, PTPN6, SOCS1, SOCS3, SP100, STAT1, SUMO1
GPCR downstream signaling	238	71	1.34	2.81	0.004	0.065	1.49	1.11	1.99		C2	ADCY3, ADCY7, ADM2, ADORA2B, ADRB1, AKAP13, ARHGEF11, ARHGEF3, C3AR1, C5, C5AR1, CALCRL, CCL5, CCR3, CCR4, CCR5, CCR7, CXCL10, CXCL11, CXCL12, CXCL13, CYSLTR1, CYSLTR2, DAGLA, DGKE, DGKH, FFAR2, FGD2, FPR3, GABBR1, GNA11, GNA13, GNB4, GPBAR1, GPR132, GPR18, GPR68, ITPR2, ITSN1, LPAR6, LTB4R, NTSR1, OPRL1, OXER1, P2RY1, P2RY10, P2RY11, P2RY2, PDE3B, PDE4B, PDE7A, PLCB3, PLXNB1, PREX1, PRKCB, PRKCE…	ABR, ACKR3, ADCY3, ADCY4, ADCY6, ADCY7, ADCY9, ADM, ADM2, ADORA2A, ADORA2B, ADORA3, ADRB1, ADRB2, AKAP13, AKT1, AKT2, AKT3, ANXA1, APP, ARHGAP4, ARHGEF1, ARHGEF11, ARHGEF12, ARHGEF17, ARHGEF18, ARHGEF2, ARHGEF3, ARHGEF6, ARHGEF9, C3, C3AR1, C5, C5AR1, CALCRL, CCL20, CCL28, CCL5, CCR1, CCR10, CCR2, CCR3, CCR4, CCR5, CCR7, CDC42, CNR1, CNR2, CXCL1, CXCL10, CXCL11, CXCL12, CXCL13, CXCL16, CXCL2, CXC…
Adherens junctions interactions	14	8	2.56	3.13	0.0049	0.072	4.65	1.41	16.3		C2	CADM1, CDH1, CDH5, JUP, NECTIN2, NECTIN3, NECTIN4, PVR	CADM1, CDH1, CDH24, CDH5, CDH6, CTNNA1, CTNNB1, CTNND1, JUP, NECTIN1, NECTIN2, NECTIN3, NECTIN4, PVR
Signalling by NGF	186	57	1.37	2.75	0.005	0.072	1.55	1.11	2.14		C2	ADCY3, ADCY7, AKAP13, AP2A1, AP2S1, ARHGEF11, ARHGEF3, BCL2L11, BEX3, CALM1, CAMK4, CASP3, CDKN1A, CDKN1B, DNM1, DUSP7, FGD2, FOXO4, FURIN, GSK3A, HRAS, IRAK1, IRS2, ITPR2, ITSN1, MAP2K2, MAP2K5, MAPK12, MAPK13, MAPK7, MEF2A, MYD88, NGFR, PCSK6, PHLPP1, PLCG1, PREX1, PRKACA, PRKACB, PRKCE, PSEN2, RALB, RAPGEF1, RASGRF2, RELA, RICTOR, RIPK2, RPS6KA2, RPS6KA5, SHC1, STAT3, TIAM2, TRAF6, TRIB3, TRIO…	AATF, ABR, ADAM17, ADCY3, ADCY4, ADCY6, ADCY7, ADCY9, ADORA2A, AKAP13, AKT1, AKT1S1, AKT2, AKT3, AP2A1, AP2A2, AP2B1, AP2M1, AP2S1, APH1A, APH1B, ARHGAP4, ARHGDIA, ARHGEF1, ARHGEF11, ARHGEF12, ARHGEF17, ARHGEF18, ARHGEF2, ARHGEF3, ARHGEF6, ARHGEF9, ATF1, BAD, BCL2L11, BEX3, BRAF, CALM1, CALM2, CALM3, CAMK4, CASP2, CASP3, CASP9, CDK1, CDKN1A, CDKN1B, CHUK, CLTA, CLTC, CREB1, CRK, DNAL4, DNM1, DNM2…
Hemostasis	338	96	1.27	2.72	0.0048	0.072	1.39	1.08	1.78		C2	ABCC4, ABL1, ACTN1, APBB1IP, ATP2A3, BCAR1, CABLES2, CALM1, CALU, CAV1, CD2, CD47, CD48, CD58, CD9, CDK5, CLU, COL1A1, DAGLA, DGKE, DGKH, DOCK1, DOCK2, DOCK5, DOCK6, DOCK9, EHD2, EP300, F13A1, F8, GATA3, GNA11, GNA13, GNB4, GP9, HRAS, IFNA1, IFNA14, IFNA2, IFNB1, IRF2, IRF7, ITGA2B, ITGA3, ITGAL, ITGAM, ITGAX, ITGB2, ITGB3, ITPR2, JMJD1C, KCNMB1, KIF22, KLC2, L1CAM, LAMP2, LCK, MFN1, MMP1, MYB, P…	A2M, ABCC4, ABL1, ACTN1, ACTN2, ACTN4, AK3, AKAP1, AKAP10, AKT1, AKT2, AKT3, ALDOA, ANGPT1, APBB1IP, APP, ARRB1, ARRB2, ATP1B1, ATP1B2, ATP1B3, ATP2A2, ATP2A3, BCAR1, BRPF3, BSG, C1QBP, CABLES1, CABLES2, CALM1, CALM2, CALM3, CALU, CAP1, CAPZA1, CAPZA2, CAV1, CBX5, CD2, CD36, CD47, CD48, CD58, CD63, CD9, CDC42, CDK2, CDK5, CFD, CFL1, CLU, COL1A1, COL1A2, CREBBP, CRK, CSK, DAGLA, DAGLB, DGKA, DGKD,…
Apoptotic cleavage of cellular proteins	32	14	1.96	2.92	0.0056	0.077	2.72	1.25	5.78		C2	BIRC2, CASP3, CASP6, CASP7, CASP8, CDH1, DBNL, DSP, GSN, OCLN, PRKCQ, ROCK1, SPTAN1, TJP2	ACIN1, ADD1, APC, BCAP31, BIRC2, CASP3, CASP6, CASP7, CASP8, CDH1, CTNNB1, DBNL, DSG2, DSP, FNTA, GSN, LMNA, LMNB1, MAPT, OCLN, PLEC, PRKCD, PRKCQ, PTK2, ROCK1, SATB1, SPTAN1, STK24, STK26, TJP1, TJP2, VIM
RIG-I/MDA5 mediated induction of IFN-alpha/beta pathways	62	23	1.66	2.8	0.0058	0.077	2.06	1.17	3.54		C2	CASP10, CASP8, CYLD, DDX58, DHX58, EP300, HERC5, IFIH1, IFNA1, IFNA14, IFNA2, IFNB1, IKBKE, IRF2, IRF7, ISG15, RELA, RIPK1, TRAF6, TRIM25, UBA7, UBE2D1, UBE2L6	AGER, APP, ATG12, ATG5, CASP10, CASP8, CHUK, CREBBP, CYLD, DDX58, DHX58, EP300, FADD, HERC5, HMGB1, IFIH1, IFNA1, IFNA14, IFNA2, IFNB1, IKBKB, IKBKE, IKBKG, IRF1, IRF2, IRF3, IRF7, ISG15, MAP3K1, MAVS, NFKB2, NFKBIA, NFKBIB, NLRC5, NLRX1, OTUD5, PCBP2, PIN1, RELA, RIPK1, RNF125, RNF135, RPS27A, S100A12, S100B, SIKE1, TANK, TAX1BP1, TBK1, TKFC, TNFAIP3, TRAF2, TRAF3, TRAF6, TRIM25, UBA52, UBA7, UB…
Signaling by PDGF	99	33	1.49	2.64	0.0076	0.091	1.75	1.11	2.7		C2	ADCY3, ADCY7, BCAR1, CALM1, CAMK4, CDKN1A, CDKN1B, COL1A1, COL6A1, COL6A3, FOXO4, FURIN, GSK3A, HRAS, ITPR2, MAP2K2, NCK1, PDGFA, PDGFC, PDGFRA, PDGFRB, PHLPP1, PLCG1, PRKACA, PRKACB, PRKCE, RAPGEF1, RICTOR, STAT3, STAT5A, STAT6, TRIB3, TSC2	ADCY3, ADCY4, ADCY6, ADCY7, ADCY9, AKT1, AKT1S1, AKT2, AKT3, BAD, BCAR1, CALM1, CALM2, CALM3, CAMK4, CASP9, CDK1, CDKN1A, CDKN1B, CHUK, COL1A1, COL1A2, COL4A2, COL5A1, COL6A1, COL6A2, COL6A3, COL9A2, COL9A3, CREB1, CRK, CRKL, FOXO1, FOXO3, FOXO4, FURIN, GRB2, GRK2, GSK3A, HRAS, ITPR2, ITPR3, KRAS, MAP2K1, MAP2K2, MAPK1, MAPK3, MAPKAP1, MDM2, MLST8, MTOR, NCK1, NCK2, NR4A1, NRAS, PDE1B, PDGFA, PDG…
Regulation of IFNA signaling	15	8	2.39	2.89	0.0085	0.096	3.99	1.26	12.9		C2	IFNA1, IFNA14, IFNA2, IFNB1, PTPN6, SOCS1, STAT2, USP18	IFNA1, IFNA14, IFNA2, IFNAR1, IFNAR2, IFNB1, JAK1, PTPN1, PTPN6, SOCS1, SOCS3, STAT1, STAT2, TYK2, USP18
Antigen Presentation: Folding, assembly and peptide loading of class I MHC	21	10	2.13	2.79	0.0092	0.096	3.17	1.21	8.23		C2	B2M, ERAP1, HLA-A, HLA-B, HLA-C, HLA-F, HLA-K, PDIA3, TAP1, TAP2	B2M, CALR, CANX, ERAP1, HLA-A, HLA-B, HLA-C, HLA-F, HLA-G, HLA-K, HSPA5, PDIA3, SAR1B, SEC13, SEC23A, SEC24B, SEC24C, SEC24D, SEC31A, TAP1, TAP2
Apoptotic execution phase	40	16	1.79	2.69	0.0089	0.096	2.33	1.15	4.57		C2	BIRC2, CASP3, CASP6, CASP7, CASP8, CDH1, DBNL, DSP, GSN, HMGB2, KPNB1, OCLN, PRKCQ, ROCK1, SPTAN1, TJP2	ACIN1, ADD1, APC, BCAP31, BIRC2, CASP3, CASP6, CASP7, CASP8, CDH1, CTNNB1, DBNL, DFFA, DFFB, DNM1L, DSG2, DSP, FNTA, GSN, HMGB1, HMGB2, KPNA1, KPNB1, LMNA, LMNB1, MAPT, OCLN, PAK2, PLEC, PRKCD, PRKCQ, PTK2, ROCK1, SATB1, SPTAN1, STK24, STK26, TJP1, TJP2, VIM
Cell-Cell communication	78	27	1.55	2.62	0.0087	0.096	1.85	1.11	3.01		C2	ACTN1, CADM1, CD2AP, CD47, CDH1, CDH5, CLDN12, CLDN7, FBLIM1, JUP, LAMC2, LIMS1, MAGI2, MAPK12, MAPK13, NCK1, NECTIN2, NECTIN3, NECTIN4, PAK1, PTK2B, PTPN6, PVR, SKAP2, SPTAN1, TYROBP, VASP	ACTN1, ACTN2, ACTN4, ARHGEF6, CADM1, CD151, CD2AP, CD47, CDH1, CDH24, CDH5, CDH6, CLDN12, CLDN14, CLDN15, CLDN4, CLDN5, CLDN7, CTNNA1, CTNNB1, CTNND1, F11R, FBLIM1, FERMT2, FYN, GRB2, ILK, IQGAP1, ITGB1, ITGB4, JUP, LAMA3, LAMB3, LAMC2, LIMS1, MAGI2, MAPK11, MAPK12, MAPK13, MAPK14, MAPK8, MPP5, NCK1, NCK2, NECTIN1, NECTIN2, NECTIN3, NECTIN4, NTN1, PAK1, PARD3, PARD6A, PARD6B, PARD6G, PARVB, PATJ,…
Response to elevated platelet cytosolic Ca2+	68	24	1.58	2.58	0.0099	0.099	1.91	1.11	3.21		C2	ABCC4, ACTN1, CALM1, CALU, CD9, CLU, F13A1, F8, ITGA2B, ITGB3, LAMP2, PDGFA, PRKCB, PROS1, PSAP, SERPINE1, SERPING1, SPARC, SRGN, TIMP1, TLN1, TMSB4X, VEGFB, VWF	A2M, ABCC4, ACTN1, ACTN2, ACTN4, ALDOA, APP, BRPF3, CALM1, CALM2, CALM3, CALU, CAP1, CD36, CD63, CD9, CFD, CFL1, CLU, EGF, F13A1, F5, F8, FN1, HABP4, HGF, HSPA5, ITGA2B, ITGB3, LAMP2, MMRN1, PDGFA, PDGFB, PECAM1, PF4, PFN1, PLEK, PPBP, PPIA, PPIAP22, PRKCA, PRKCB, PROS1, PSAP, SCG3, SELP, SERPINA1, SERPINE1, SERPINF2, SERPING1, SOD1, SPARC, SRGN, STX4, STXBP3, TGFB1, TGFB3, THBS1, TIMP1, TLN1, TM…
SEMA3A-Plexin repulsion signaling by inhibiting Integrin adhesion	13	7	2.41	2.73	0.013	0.13	4.07	1.17	14.7		C2	FARP2, FES, PIP5K1C, PLXNA2, RND1, RRAS, TLN1	FARP2, FES, FYN, NRP1, PIP5K1C, PLXNA1, PLXNA2, PLXNA3, RAC1, RND1, RRAS, SEMA3A, TLN1
Degradation of the extracellular matrix	16	8	2.24	2.66	0.014	0.13	3.49	1.14	10.7		C2	FURIN, MMP1, MMP14, MMP17, MMP2, MMP8, TIMP1, TIMP2	ELANE, FURIN, MMP1, MMP10, MMP14, MMP17, MMP2, MMP24, MMP25, MMP3, MMP7, MMP8, MMP9, TIMP1, TIMP2, TPSAB1
ABC-family proteins mediated transport	19	9	2.12	2.62	0.014	0.13	3.14	1.13	8.6		C2	ABCA3, ABCB10, ABCC3, ABCC4, ABCC5, ABCD1, ABCD2, ABCD3, PEX3	ABCA2, ABCA3, ABCA6, ABCA7, ABCB1, ABCB10, ABCC1, ABCC11, ABCC2, ABCC3, ABCC4, ABCC5, ABCC6, ABCD1, ABCD2, ABCD3, ABCG1, PEX19, PEX3
Signaling by GPCR	307	85	1.24	2.29	0.015	0.13	1.34	1.03	1.74		C2	ADCY3, ADCY7, ADGRE1, ADGRE5, ADM2, ADORA2B, ADRB1, AKAP13, ARHGEF11, ARHGEF3, C3AR1, C5, C5AR1, CALCRL, CALM1, CAMK4, CCL22, CCL4, CCL5, CCR3, CCR4, CCR5, CCR7, CDK5, CXCL10, CXCL11, CXCL12, CXCL13, CYSLTR1, CYSLTR2, DAGLA, DGKE, DGKH, FFAR2, FGD2, FPR3, FZD1, GABBR1, GNA11, GNA13, GNB4, GPBAR1, GPR132, GPR18, GPR68, HRAS, ITPR2, ITSN1, LPAR6, LTB4R, MAP2K2, MAPK7, NTSR1, OPRL1, OXER1, P2RY1, P2…	ABR, ACKR3, ADCY3, ADCY4, ADCY6, ADCY7, ADCY9, ADGRE1, ADGRE2, ADGRE3, ADGRE5, ADM, ADM2, ADORA2A, ADORA2B, ADORA3, ADRB1, ADRB2, AKAP13, AKT1, AKT2, AKT3, ANXA1, APP, ARHGAP4, ARHGEF1, ARHGEF11, ARHGEF12, ARHGEF17, ARHGEF18, ARHGEF2, ARHGEF3, ARHGEF6, ARHGEF9, C3, C3AR1, C5, C5AR1, C5AR2, CALCRL, CALM1, CALM2, CALM3, CAMK4, CCL2, CCL20, CCL22, CCL28, CCL3, CCL3L3, CCL4, CCL5, CCL7, CCR1, CCR10, …
CD28 dependent Vav1 pathway	11	6	2.44	2.57	0.02	0.15	4.18	1.06	17.3		C2	CD28, CD80, CD86, LCK, PAK1, VAV1	CD28, CD80, CD86, CDC42, FYN, GRB2, LCK, PAK1, PAK2, RAC1, VAV1
Eicosanoid ligand-binding receptors	11	6	2.44	2.57	0.02	0.15	4.18	1.06	17.3		C2	CYSLTR1, CYSLTR2, LTB4R, OXER1, PTGER2, PTGIR	CYSLTR1, CYSLTR2, LTB4R, LTB4R2, OXER1, PTGDR, PTGER2, PTGER4, PTGFR, PTGIR, TBXA2R
Signaling by NODAL	11	6	2.44	2.57	0.02	0.15	4.18	1.06	17.3		C2	ACVR2B, DRAP1, FURIN, PCSK6, SMAD3, SMAD4	ACVR1B, ACVR1C, ACVR2A, ACVR2B, DRAP1, FOXO3, FURIN, PCSK6, SMAD2, SMAD3, SMAD4
O-linked glycosylation of mucins	29	12	1.85	2.47	0.017	0.15	2.46	1.07	5.48		C2	B3GNT2, B3GNT9, C1GALT1, C1GALT1C1, GALNT10, GALNT2, GALNT3, GCNT1, GCNT4, MUCL1, ST3GAL1, ST6GAL1	B3GNT2, B3GNT4, B3GNT5, B3GNT7, B3GNT8, B3GNT9, B3GNTL1, B4GALT5, C1GALT1, C1GALT1C1, GALNT1, GALNT10, GALNT11, GALNT12, GALNT2, GALNT3, GALNT6, GALNT7, GCNT1, GCNT4, MUC12, MUCL1, ST3GAL1, ST3GAL2, ST3GAL3, ST6GAL1, ST6GALNAC2, ST6GALNAC3, ST6GALNAC4
Myogenesis	17	8	2.11	2.45	0.021	0.15	3.1	1.04	9.06		C2	ABL1, MAP2K6, MAPK12, MEF2A, MEF2D, NEO1, TCF3, TCF4	ABL1, BNIP2, BORCS8, CDC42, CTNNA1, CTNNB1, MAP2K6, MAPK11, MAPK12, MAPK14, MEF2A, MEF2C, MEF2D, NEO1, TCF12, TCF3, TCF4
Sema4D in semaphorin signaling	26	11	1.9	2.45	0.018	0.15	2.56	1.06	5.97		C2	ARHGAP35, ARHGEF11, CD72, LIMK1, MYH9, MYL9, PLXNB1, RND1, ROCK1, RRAS, SEMA4D	ARHGAP35, ARHGEF11, ARHGEF12, CD72, CDC42, ERBB2, LIMK1, LIMK2, MET, MYH9, MYL12B, MYL6, MYL9, PLXNB1, PTPRC, RAC1, RAC2, RHOA, RHOB, RHOC, RHOG, RND1, ROCK1, ROCK2, RRAS, SEMA4D
Activation of NMDA receptor upon glutamate binding and postsynaptic events	23	10	1.95	2.44	0.019	0.15	2.68	1.05	6.63		C2	ADCY3, AKAP9, CALM1, CAMK2D, CAMK4, HRAS, PRKACB, RASGRF2, RPS6KA2, RRAS	ACTN2, ADCY3, AKAP9, BRAF, CALM1, CALM2, CALM3, CAMK2D, CAMK4, CAMKK1, CREB1, GRIN2D, HRAS, MAPK1, PDPK1, PRKACB, RAF1, RASGRF1, RASGRF2, RPS6KA1, RPS6KA2, RPS6KA3, RRAS
Amyloids	12	6	2.24	2.3	0.032	0.2	3.49	0.931	13.1		C2	B2M, CST3, GSN, ITM2B, LYZ, MFGE8	APP, B2M, CST3, GSN, HSPG2, ITM2B, LTF, LYZ, MFGE8, PRL, SNCA, TGFBI
CRMPs in Sema3A signaling	12	6	2.24	2.3	0.032	0.2	3.49	0.931	13.1		C2	CDK5, CDK5R1, DPYSL3, DPYSL4, FES, PLXNA2	CDK5, CDK5R1, DPYSL2, DPYSL3, DPYSL4, FES, FYN, NRP1, PLXNA1, PLXNA2, PLXNA3, SEMA3A
NF-kB activation through FADD/RIP-1 pathway mediated by caspase-8 and -10	12	6	2.24	2.3	0.032	0.2	3.49	0.931	13.1		C2	CASP10, CASP8, DDX58, IFIH1, RIPK1, TRIM25	CASP10, CASP8, CHUK, DDX58, FADD, IFIH1, IKBKB, IKBKG, MAVS, RIPK1, RNF135, TRIM25
Nucleotide-like (purinergic) receptors	12	6	2.24	2.3	0.032	0.2	3.49	0.931	13.1		C2	ADORA2B, LPAR6, P2RY1, P2RY10, P2RY11, P2RY2	ADORA2A, ADORA2B, ADORA3, LPAR4, LPAR6, P2RY1, P2RY10, P2RY11, P2RY13, P2RY14, P2RY2, P2RY6
Other semaphorin interactions	12	6	2.24	2.3	0.032	0.2	3.49	0.931	13.1		C2	ITGA1, PLXNA2, PLXND1, SEMA4A, SEMA7A, TYROBP	ITGA1, ITGB1, PLXNA1, PLXNA2, PLXNB3, PLXNC1, PLXND1, SEMA4A, SEMA5A, SEMA7A, TREM2, TYROBP
p130Cas linkage to MAPK signaling for integrins	12	6	2.24	2.3	0.032	0.2	3.49	0.931	13.1		C2	APBB1IP, BCAR1, ITGA2B, ITGB3, TLN1, VWF	APBB1IP, BCAR1, CRK, FN1, ITGA2B, ITGB3, PTK2, RAP1A, RAP1B, SRC, TLN1, VWF
p75NTR signals via NF-kB	12	6	2.24	2.3	0.032	0.2	3.49	0.931	13.1		C2	IRAK1, MYD88, NGFR, RELA, RIPK2, TRAF6	IKBKB, IRAK1, MYD88, NFKBIA, NGFR, PRKCI, RELA, RIPK2, RPS27A, SQSTM1, TRAF6, UBA52
Synthesis of PIPs at the early endosome membrane	12	6	2.24	2.3	0.032	0.2	3.49	0.931	13.1		C2	INPP4B, MTM1, MTMR2, PI4K2A, PI4K2B, VAC14	FIG4, INPP4B, MTM1, MTMR2, MTMR4, PI4K2A, PI4K2B, PIK3C2A, PIK3C3, PIK3R4, PIKFYVE, VAC14
Homologous recombination repair of replication-independent double-strand breaks	15	7	2.09	2.27	0.032	0.2	3.05	0.941	9.64		C2	BRCA1, BRIP1, MDC1, NBN, RAD50, RPA2, TP53BP1	ATM, BRCA1, BRCA2, BRIP1, LIG1, MDC1, MRE11, NBN, RAD50, RAD51, RAD52, RPA1, RPA2, RPA3, TP53BP1
Netrin-1 signaling	25	10	1.79	2.13	0.036	0.21	2.32	0.933	5.54		C2	ABLIM1, ABLIM3, DOCK1, EZR, NCK1, NEO1, PLCG1, PRKCQ, TRIO, UNC5C	ABLIM1, ABLIM3, CDC42, DOCK1, EZR, FYN, MYO10, NCK1, NEO1, NTN1, PITPNA, PLCG1, PRKCQ, PTK2, RAC1, RGMB, ROBO1, SIAH1, SIAH2, SLIT1, SRC, TRIO, UNC5B, UNC5C, WASL
Cell surface interactions at the vascular wall	72	23	1.43	1.97	0.038	0.22	1.64	0.951	2.75		C2	CAV1, CD2, CD47, CD48, CD58, COL1A1, HRAS, ITGA3, ITGAL, ITGAM, ITGAX, ITGB2, ITGB3, L1CAM, LCK, MMP1, PLCG1, PROS1, PTPN6, SELL, SHC1, SLC7A8, SPN	ANGPT1, ATP1B1, ATP1B2, ATP1B3, BSG, CAV1, CD2, CD47, CD48, CD58, COL1A1, COL1A2, DOK2, ESAM, F11R, FCER1G, FN1, FYN, GRB2, HRAS, ITGA3, ITGA5, ITGAL, ITGAM, ITGAV, ITGAX, ITGB1, ITGB2, ITGB3, JAM2, JAM3, JAML, KRAS, L1CAM, LCK, LYN, MERTK, MMP1, NRAS, OLR1, PECAM1, PF4, PF4V1, PIK3CA, PIK3CB, PIK3R1, PLCG1, PPIA, PPIAP22, PPIL2, PROC, PROS1, PTPN6, SELL, SELP, SHC1, SIRPA, SIRPG, SLC16A1, SLC16A…
L1CAM interactions	61	20	1.47	1.97	0.039	0.22	1.7	0.944	2.98		C2	ANK3, AP2A1, AP2S1, CD24, DLG1, DNM1, EZR, ITGA1, ITGA2B, ITGB3, L1CAM, LAMB1, LAMC1, MAP2K2, PAK1, RPS6KA2, RPS6KA4, RPS6KA5, SCN1B, SPTAN1	ALCAM, ANK1, ANK3, AP2A1, AP2A2, AP2B1, AP2M1, AP2S1, CD24, CLTA, CLTC, CSNK2A1, CSNK2A2, CSNK2B, DLG1, DLG3, DNM1, DNM2, DPYSL2, EZR, FGFR1, ITGA1, ITGA2, ITGA2B, ITGA5, ITGA9, ITGAV, ITGB1, ITGB3, L1CAM, LAMB1, LAMC1, MAP2K1, MAP2K2, MAPK1, MAPK3, MSN, NCAM1, NRCAM, NRP1, NRP2, NUMB, PAK1, RAC1, RANBP9, RDX, RPS6KA1, RPS6KA2, RPS6KA3, RPS6KA4, RPS6KA5, SCN1B, SCN8A, SDCBP, SHTN1, SPTA1, SPTAN1,…
Intrinsic Pathway	10	5	2.24	2.1	0.051	0.25	3.48	0.801	15.2		C2	F8, GP9, PRCP, SERPING1, VWF	A2M, C1QBP, F12, F8, GP1BA, GP5, GP9, PRCP, SERPING1, VWF
Platelet Aggregation (Plug Formation)	26	10	1.72	1.98	0.046	0.25	2.18	0.883	5.11		C2	APBB1IP, BCAR1, GP9, ITGA2B, ITGB3, RAPGEF3, RASGRP1, SHC1, TLN1, VWF	AKT1, APBB1IP, BCAR1, CRK, CSK, FN1, GP1BA, GP5, GP9, GRB2, ITGA2B, ITGB3, PDPK1, PTK2, PTPN1, RAP1A, RAP1B, RAPGEF3, RASGRP1, RASGRP2, SHC1, SOS1, SRC, SYK, TLN1, VWF
Interleukin-1 signaling	37	13	1.57	1.88	0.052	0.25	1.89	0.882	3.87		C2	CUL1, IL1RN, IRAK1, MAP2K6, MYD88, NOD1, NOD2, PELI1, PELI2, RBX1, RIPK2, TNIP2, TRAF6	BTRC, CHUK, CUL1, IKBKB, IKBKG, IL1A, IL1B, IL1R1, IL1R2, IL1RAP, IL1RN, IRAK1, IRAK2, IRAK3, MAP2K1, MAP2K4, MAP2K6, MAP3K3, MAP3K7, MAP3K8, MYD88, NOD1, NOD2, PELI1, PELI2, PELI3, RBX1, RIPK2, SKP1, SQSTM1, TAB1, TAB2, TAB3, TNIP2, TOLLIP, TRAF6, UBE2N
TRIF mediated TLR3 signaling	70	22	1.41	1.84	0.049	0.25	1.6	0.918	2.71		C2	DUSP7, FOS, IKBKE, IRAK1, IRF7, JUN, MAP2K2, MAP2K6, MAPK7, MEF2A, NOD1, NOD2, RELA, RIPK1, RIPK2, RIPK3, RPS6KA2, RPS6KA5, TICAM1, TLR3, TRAF6, ZBP1	AGER, APP, ATF1, ATF2, CDK1, CHUK, CREB1, DUSP3, DUSP4, DUSP6, DUSP7, ELK1, FOS, HMGB1, IKBKB, IKBKE, IKBKG, IRAK1, IRAK2, IRF3, IRF7, JUN, MAP2K1, MAP2K2, MAP2K3, MAP2K4, MAP2K6, MAP2K7, MAP3K7, MAPK1, MAPK11, MAPK14, MAPK3, MAPK7, MAPK8, MAPK9, MAPKAPK2, MAPKAPK3, MEF2A, MEF2C, NFKB2, NFKBIA, NFKBIB, NOD1, NOD2, PPP2CA, PPP2CB, PPP2R1A, PPP2R1B, PPP2R5D, RELA, RIPK1, RIPK2, RIPK3, RPS27A, RPS6K…
Signaling by NOTCH	93	28	1.35	1.81	0.049	0.25	1.5	0.928	2.38		C2	ADAM10, ATP2A3, CCND1, CUL1, DLL1, DNER, EP300, FURIN, HDAC6, HES1, JAG1, JUN, KAT2A, KAT2B, MAMLD1, MIB2, MOV10, NCOR1, NCOR2, NOTCH3, PSEN2, RBX1, RFNG, ST3GAL6, TBL1XR1, TFDP1, TLE3, TLE4	ADAM10, ADAM17, AGO1, AGO2, AGO3, AGO4, APH1A, APH1B, ARRB1, ARRB2, ATP2A2, ATP2A3, B4GALT1, CCNC, CCND1, CDK8, CREBBP, CUL1, DLL1, DNER, DTX1, DTX2, DTX4, E2F1, E2F3, EP300, FBXW7, FURIN, HDAC1, HDAC10, HDAC11, HDAC2, HDAC3, HDAC4, HDAC5, HDAC6, HDAC7, HDAC8, HDAC9, HES1, HEY1, HIF1A, JAG1, JAG2, JUN, KAT2A, KAT2B, LFNG, MAML1, MAML2, MAML3, MAMLD1, MFNG, MIB1, MIB2, MOV10, MYC, NCOR1, NCOR2, NC…
Smooth Muscle Contraction	20	8	1.79	1.9	0.058	0.27	2.32	0.823	6.19		C2	ACTA2, CALM1, ITGA1, ITGB5, MYL6B, MYL9, MYLK, TLN1	ACTA2, CALD1, CALM1, CALM2, CALM3, ITGA1, ITGB5, MYL12B, MYL6, MYL6B, MYL9, MYLK, SORBS1, SORBS3, TLN1, TPM1, TPM2, TPM3, TPM4, VCL
Effects of PIP2 hydrolysis	17	7	1.85	1.87	0.064	0.29	2.44	0.788	7.11		C2	DAGLA, DGKE, DGKH, ITPR2, PRKCE, PRKCQ, RASGRP1	DAGLA, DAGLB, DGKA, DGKD, DGKE, DGKG, DGKH, DGKQ, ITPR2, ITPR3, MGLL, PRKCD, PRKCE, PRKCH, PRKCQ, RASGRP1, RASGRP2
PD-1 signaling	17	7	1.85	1.87	0.064	0.29	2.44	0.788	7.11		C2	CD247, CD3D, CD3E, CD4, HLA-DQA2, LCK, PTPN6	CD247, CD274, CD3D, CD3E, CD3G, CD4, CSK, HLA-DPA1, HLA-DPB1, HLA-DQA1, HLA-DQA2, HLA-DRB1, HLA-DRB5, LCK, PDCD1, PDCD1LG2, PTPN6
YAP1- and WWTR1 (TAZ)-stimulated gene expression	17	7	1.85	1.87	0.064	0.29	2.44	0.788	7.11		C2	HELZ2, KAT2B, NCOA2, RUNX2, SMARCD3, TBL1XR1, TEAD3	CREBBP, HELZ2, KAT2B, MED1, NCOA1, NCOA2, NCOA3, NCOA6, PPARA, RUNX2, RXRA, SMARCD3, TBL1X, TBL1XR1, TEAD3, TGS1, YAP1
Gap junction trafficking	14	6	1.92	1.85	0.07	0.29	2.61	0.747	8.6		C2	CLTB, CLTCL1, DAB2, DNM1, GJA3, GJA4	AP2M1, CLTA, CLTB, CLTC, CLTCL1, DAB2, DNM1, DNM2, GJA1, GJA3, GJA4, GJB2, GJC2, MYO6
Calnexin/calreticulin cycle	11	5	2.04	1.84	0.076	0.29	2.9	0.701	11.4		C2	EDEM1, EDEM3, PDIA3, UGGT1, UGGT2	CALR, CANX, EDEM1, EDEM2, EDEM3, GANAB, MAN1B1, PDIA3, PRKCSH, UGGT1, UGGT2
Signaling by NOTCH3	11	5	2.04	1.84	0.076	0.29	2.9	0.701	11.4		C2	ADAM10, DLL1, JAG1, NOTCH3, PSEN2	ADAM10, APH1A, APH1B, DLL1, JAG1, JAG2, NCSTN, NOTCH3, PSEN1, PSEN2, PSENEN
Signal regulatory protein (SIRP) family interactions	11	5	2.04	1.84	0.076	0.29	2.9	0.701	11.4		C2	CD47, PTK2B, PTPN6, SKAP2, TYROBP	CD47, GRB2, PTK2, PTK2B, PTPN6, SIRPA, SIRPB1, SIRPG, SKAP2, SRC, TYROBP
Synthesis of PC	11	5	2.04	1.84	0.076	0.29	2.9	0.701	11.4		C2	CHKA, LPIN2, PEMT, PHOSPHO1, SLC44A2	ACHE, CEPT1, CHKA, CHPT1, LPIN1, LPIN2, PCYT1A, PEMT, PHOSPHO1, SLC44A1, SLC44A2
DAG and IP3 signaling	24	9	1.68	1.79	0.067	0.29	2.09	0.806	5.11		C2	ADCY3, ADCY7, CALM1, CAMK4, ITPR2, PLCG1, PRKACA, PRKACB, PRKCE	ADCY3, ADCY4, ADCY6, ADCY7, ADCY9, CALM1, CALM2, CALM3, CAMK4, CREB1, GRK2, ITPR2, ITPR3, PDE1B, PLCG1, PRKACA, PRKACB, PRKAR1A, PRKAR1B, PRKAR2A, PRKAR2B, PRKCA, PRKCD, PRKCE
HS-GAG biosynthesis	21	8	1.71	1.74	0.076	0.29	2.15	0.77	5.59		C2	EXT1, EXT2, GPC1, GPC4, HS3ST1, HS6ST1, HS6ST1P1, NDST1	AGRN, EXT1, EXT2, GLCE, GPC1, GPC2, GPC4, HS2ST1, HS3ST1, HS3ST2, HS3ST3A1, HS3ST3B1, HS6ST1, HS6ST1P1, HSPG2, NDST1, NDST2, SDC1, SDC2, SDC3, SDC4
G1 Phase	35	12	1.54	1.7	0.072	0.29	1.82	0.824	3.81		C2	CCND1, CDKN1A, CDKN1B, CDKN2B, CDKN2D, CKS1B, CUL1, E2F2, E2F5, PPP2R2A, RB1, TFDP1	CCND1, CCND2, CCND3, CCNH, CDK4, CDK6, CDK7, CDKN1A, CDKN1B, CDKN2A, CDKN2B, CDKN2C, CDKN2D, CKS1B, CUL1, E2F1, E2F2, E2F3, E2F4, E2F5, MNAT1, PPP2CA, PPP2CB, PPP2R1A, PPP2R1B, PPP2R2A, PPP2R3B, RB1, RBL1, RBL2, RPS27A, SKP1, SKP2, TFDP1, UBA52
Muscle contraction	28	10	1.6	1.7	0.075	0.29	1.94	0.798	4.43		C2	ACTA2, CALM1, DMD, ITGA1, ITGB5, MYL6B, MYL9, MYLK, TLN1, TNNT1	ACTA2, ACTN2, CALD1, CALM1, CALM2, CALM3, DMD, ITGA1, ITGB5, MYH3, MYL12B, MYL6, MYL6B, MYL9, MYLK, SORBS1, SORBS3, TCAP, TLN1, TMOD1, TNNI2, TNNT1, TPM1, TPM2, TPM3, TPM4, VCL, VIM
Transcriptional activity of SMAD2/SMAD3:SMAD4 heterotrimer	35	12	1.54	1.7	0.072	0.29	1.82	0.824	3.81		C2	CDKN2B, E2F5, MEN1, NCOR1, NCOR2, SERPINE1, SKI, SMAD3, SMAD4, TFDP1, TGIF2, UBE2D1	CCNC, CCNT1, CCNT2, CDK8, CDK9, CDKN2B, E2F4, E2F5, HDAC1, JUNB, MEN1, MYC, NCOR1, NCOR2, PARP1, PPM1A, RBL1, RPS27A, SERPINE1, SKI, SKIL, SMAD2, SMAD3, SMAD4, SMAD7, SMURF2, SP1, TFDP1, TGIF1, TGIF2, TRIM33, UBA52, UBE2D1, UBE2D3, USP9X
Factors involved in megakaryocyte development and platelet production	88	26	1.32	1.63	0.069	0.29	1.46	0.887	2.35		C2	ABL1, CABLES2, CDK5, DOCK1, DOCK2, DOCK5, DOCK6, DOCK9, EHD2, EP300, GATA3, IFNA1, IFNA14, IFNA2, IFNB1, IRF2, IRF7, JMJD1C, KIF22, KLC2, MFN1, MYB, PRKACA, PRKACB, RAD51B, ZFPM2	ABL1, AK3, AKAP1, AKAP10, CABLES1, CABLES2, CAPZA1, CAPZA2, CBX5, CDC42, CDK2, CDK5, CREBBP, DOCK1, DOCK10, DOCK2, DOCK3, DOCK4, DOCK5, DOCK6, DOCK8, DOCK9, EHD1, EHD2, EP300, GATA2, GATA3, HBB, HBD, HDAC1, HDAC2, HMG20B, IFNA1, IFNA14, IFNA2, IFNB1, IRF1, IRF2, IRF3, IRF7, ITPK1, JAK2, JMJD1C, KDM1A, KIF11, KIF18A, KIF22, KIF23, KIF2A, KIF2C, KIF3B, KIF3C, KIF5B, KIF9, KIFAP3, KIFC1, KLC1, KLC2,…
Signaling by Rho GTPases	92	27	1.32	1.63	0.07	0.29	1.45	0.888	2.31		C2	AKAP13, ARAP1, ARAP2, ARAP3, ARHGAP15, ARHGAP18, ARHGAP20, ARHGAP24, ARHGAP25, ARHGAP35, ARHGEF11, ARHGEF3, BCR, CHN2, FGD2, G3BP2, ITSN1, PREX1, RASGRF2, RHOBTB2, RHOF, RHOQ, SRGAP2, TAGAP, TIAM2, TRIO, VAV1	A2M, ABR, AKAP13, ARAP1, ARAP2, ARAP3, ARHGAP1, ARHGAP10, ARHGAP11A, ARHGAP11B, ARHGAP12, ARHGAP15, ARHGAP17, ARHGAP18, ARHGAP19, ARHGAP20, ARHGAP22, ARHGAP24, ARHGAP25, ARHGAP26, ARHGAP30, ARHGAP31, ARHGAP35, ARHGAP4, ARHGAP6, ARHGDIA, ARHGDIB, ARHGEF11, ARHGEF12, ARHGEF17, ARHGEF18, ARHGEF2, ARHGEF3, ARHGEF6, ARHGEF9, BCR, CDC42, CHN1, CHN2, DEPDC1B, DEPDC7, DLC1, ECT2, FAM13A, FAM13B, FGD2, FG…
Signaling by Hippo	18	7	1.74	1.69	0.085	0.31	2.22	0.728	6.27		C2	AMOT, AMOTL2, CASP3, MOB1A, MOB1B, STK3, TJP2	AMOT, AMOTL1, AMOTL2, CASP3, DVL2, LATS1, LATS2, MOB1A, MOB1B, NPHP4, SAV1, STK3, STK4, TJP1, TJP2, YAP1, YWHAB, YWHAE
NRAGE signals death through JNK	36	12	1.49	1.59	0.086	0.31	1.74	0.793	3.63		C2	AKAP13, ARHGEF11, ARHGEF3, BCL2L11, FGD2, ITSN1, NGFR, PREX1, RASGRF2, TIAM2, TRIO, VAV1	AATF, ABR, AKAP13, ARHGAP4, ARHGEF11, ARHGEF12, ARHGEF17, ARHGEF18, ARHGEF2, ARHGEF3, ARHGEF6, ARHGEF9, BAD, BCL2L11, ECT2, FGD2, FGD3, FGD4, ITSN1, MAGED1, MAPK8, NET1, NGFR, OBSCN, PLEKHG2, PREX1, RAC1, RASGRF1, RASGRF2, SOS1, SOS2, TIAM1, TIAM2, TRIO, VAV1, VAV3
Cell death signalling via NRAGE, NRIF and NADE	51	16	1.41	1.56	0.086	0.31	1.59	0.823	2.96		C2	AKAP13, ARHGEF11, ARHGEF3, BCL2L11, BEX3, CASP3, FGD2, ITSN1, NGFR, PREX1, PSEN2, RASGRF2, TIAM2, TRAF6, TRIO, VAV1	AATF, ABR, AKAP13, APH1A, APH1B, ARHGAP4, ARHGEF11, ARHGEF12, ARHGEF17, ARHGEF18, ARHGEF2, ARHGEF3, ARHGEF6, ARHGEF9, BAD, BCL2L11, BEX3, CASP2, CASP3, ECT2, FGD2, FGD3, FGD4, ITGB3BP, ITSN1, MAGED1, MAPK8, NCSTN, NET1, NGFR, OBSCN, PLEKHG2, PREX1, PSEN1, PSEN2, PSENEN, RAC1, RASGRF1, RASGRF2, RPS27A, SOS1, SOS2, SQSTM1, TIAM1, TIAM2, TRAF6, TRIO, UBA52, VAV1, VAV3, YWHAE
Complement cascade	15	6	1.79	1.65	0.096	0.32	2.32	0.68	7.32		C2	C1QC, C5, CD46, CFB, CR1, PROS1	C1QA, C1QB, C1QC, C1S, C2, C3, C4A, C5, CD46, CD55, CFB, CFD, CFH, CR1, PROS1
N-glycan antennae elongation in the medial/trans-Golgi	15	6	1.79	1.65	0.096	0.32	2.32	0.68	7.32		C2	MGAT2, MGAT3, MGAT4A, MGAT4B, MGAT5, ST6GAL1	B4GALT1, B4GALT2, B4GALT3, B4GALT4, B4GALT5, B4GALT6, FUT8, MAN2A1, MGAT2, MGAT3, MGAT4A, MGAT4B, MGAT5, ST6GAL1, ST8SIA6
Trafficking of AMPA receptors	15	6	1.79	1.65	0.096	0.32	2.32	0.68	7.32		C2	AP2A1, AP2S1, CAMK2D, DLG1, EPB41L1, PRKCB	AKAP5, AP2A1, AP2A2, AP2B1, AP2M1, AP2S1, CAMK2D, DLG1, EPB41L1, MDM2, MYO6, NSF, PICK1, PRKCA, PRKCB
Circadian Repression of Expression by REV-ERBA	22	8	1.63	1.58	0.096	0.32	1.99	0.723	5.09		C2	ELOVL3, EP300, HELZ2, NCOA2, NCOR1, RORA, SMARCD3, TBL1XR1	ARNTL, CLOCK, CREBBP, ELOVL3, EP300, HDAC3, HELZ2, MED1, NCOA1, NCOA2, NCOA3, NCOA6, NCOR1, NPAS2, NR1D1, PPARA, RORA, RXRA, SMARCD3, TBL1X, TBL1XR1, TGS1
Double-Strand Break Repair	22	8	1.63	1.58	0.096	0.32	1.99	0.723	5.09		C2	BRCA1, BRIP1, MDC1, NBN, PRKDC, RAD50, RPA2, TP53BP1	ATM, BRCA1, BRCA2, BRIP1, LIG1, LIG4, MDC1, MRE11, NBN, PRKDC, RAD50, RAD51, RAD52, RPA1, RPA2, RPA3, TDP1, TP53BP1, XRCC4, XRCC5, XRCC6, XRCC6P2
Biological oxidations	55	17	1.39	1.53	0.088	0.32	1.56	0.825	2.84		C2	ACSS1, BPNT1, CNDP2, CYP24A1, CYP27A1, CYP2J2, CYP2U1, GSTM4, GSTO2, GSTP1, MAOA, MAT2A, MAT2B, OPLAH, PAOX, PAPSS1, TPMT	ACSS1, ACSS2, AHCY, ALDH1A1, ALDH2, BPNT1, CNDP2, COMT, CYP19A1, CYP1A1, CYP1B1, CYP24A1, CYP27A1, CYP27B1, CYP2J2, CYP2R1, CYP2S1, CYP2U1, CYP3A5, CYP51A1, GCLC, GCLM, GGCT, GGT5, GGT7, GSS, GSTA4, GSTM1, GSTM4, GSTO1, GSTO2, GSTP1, MAOA, MAT2A, MAT2B, MGST1, MGST2, MGST3, MTR, NAT1, OPLAH, PAOX, PAPSS1, PAPSS2, POMC, PTGS1, PTGS2, SLC35D1, SMOX, SULT1A1, SULT1B1, TBXAS1, TPMT, UGDH, UGP2
Activated TLR4 signalling	87	25	1.29	1.44	0.097	0.32	1.41	0.846	2.28		C2	BTK, CD14, DUSP7, FOS, IKBKE, IRAK1, IRF7, JUN, MAP2K2, MAP2K6, MAPK7, MEF2A, MYD88, NOD1, NOD2, PELI1, PELI2, RELA, RIPK1, RIPK2, RPS6KA2, RPS6KA5, TICAM1, TLR3, TRAF6	AGER, APP, ATF1, ATF2, BTK, CD14, CDK1, CHUK, CREB1, DUSP3, DUSP4, DUSP6, DUSP7, ECSIT, ELK1, FOS, HMGB1, IKBKB, IKBKE, IKBKG, IRAK1, IRAK2, IRAK3, IRF3, IRF7, JUN, LY96, MAP2K1, MAP2K2, MAP2K3, MAP2K4, MAP2K6, MAP2K7, MAP3K1, MAP3K7, MAPK1, MAPK11, MAPK14, MAPK3, MAPK7, MAPK8, MAPK9, MAPKAPK2, MAPKAPK3, MEF2A, MEF2C, MYD88, NFKB2, NFKBIA, NFKBIB, NOD1, NOD2, PELI1, PELI2, PELI3, PPP2CA, PPP2CB, …
Signaling by Interleukins	99	28	1.27	1.43	0.097	0.32	1.38	0.854	2.16		C2	BLNK, CASP1, CUL1, HRAS, IL18, IL1RN, IRAK1, LCK, MAP2K2, MAP2K6, MYD88, NOD1, NOD2, PELI1, PELI2, PRKACB, PTK2B, PTPN6, RAPGEF1, RBX1, RELA, RIPK2, SHC1, STAT3, STAT5A, TNIP2, TRAF6, VAV1	BLNK, BTRC, CASP1, CBL, CDK1, CHUK, CRK, CRKL, CSF2, CSF2RA, CSF2RB, CUL1, FYN, GAB2, GRB2, HCK, HGF, HRAS, IKBKB, IKBKG, IL18, IL1A, IL1B, IL1R1, IL1R2, IL1RAP, IL1RN, IL2RA, IL2RB, IL2RG, IL3RA, IL6, IL6R, IL6ST, IL7, IL7R, INPPL1, IRAK1, IRAK2, IRAK3, JAK1, JAK2, JAK3, KRAS, LCK, LYN, MAP2K1, MAP2K2, MAP2K4, MAP2K6, MAP3K3, MAP3K7, MAP3K8, MAPK1, MAPK3, MYD88, NFKB2, NOD1, NOD2, NRAS, PELI1, P…
Formation of Fibrin Clot (Clotting Cascade)	19	7	1.65	1.52	0.11	0.33	2.03	0.677	5.61		C2	F13A1, F8, GP9, PRCP, PROS1, SERPING1, VWF	A2M, C1QBP, F12, F13A1, F3, F5, F8, GP1BA, GP5, GP9, PF4, PF4V1, PRCP, PROC, PROS1, SERPING1, TFPI, THBD, VWF
Transport of Ribonucleoproteins into the Host Nucleus	26	9	1.55	1.51	0.11	0.33	1.85	0.724	4.38		C2	KPNB1, NUP188, NUP205, NUP214, NUP62, NUP93, POM121, RANBP2, TPR	AAAS, KPNA1, KPNB1, NUP107, NUP133, NUP153, NUP155, NUP188, NUP205, NUP210, NUP214, NUP35, NUP37, NUP43, NUP50, NUP54, NUP58, NUP62, NUP85, NUP88, NUP93, POM121, RAE1, RANBP2, SEH1L, TPR
Negative regulators of RIG-I/MDA5 signaling	30	10	1.49	1.45	0.11	0.33	1.74	0.728	3.91		C2	CYLD, DDX58, HERC5, IFIH1, IKBKE, ISG15, TRIM25, UBA7, UBE2D1, UBE2L6	ATG12, ATG5, CYLD, DDX58, HERC5, IFIH1, IKBKE, IRF3, ISG15, MAVS, NLRC5, NLRX1, OTUD5, PCBP2, PIN1, RNF125, RNF135, RPS27A, TAX1BP1, TBK1, TNFAIP3, TRAF3, TRIM25, UBA52, UBA7, UBE2D1, UBE2D2, UBE2D3, UBE2K, UBE2L6
Pre-NOTCH Expression and Processing	41	13	1.42	1.45	0.11	0.33	1.62	0.769	3.23		C2	ATP2A3, CCND1, EP300, FURIN, JUN, KAT2A, KAT2B, MAMLD1, MOV10, NOTCH3, RFNG, ST3GAL6, TFDP1	AGO1, AGO2, AGO3, AGO4, ATP2A2, ATP2A3, B4GALT1, CCND1, CREBBP, E2F1, E2F3, EP300, FURIN, JUN, KAT2A, KAT2B, LFNG, MAML1, MAML2, MAML3, MAMLD1, MFNG, MOV10, NOTCH2, NOTCH3, NOTCH4, POFUT1, POGLUT1, RAB6A, RBPJ, RFNG, SEL1L, SNW1, ST3GAL3, ST3GAL6, TFDP1, TMED2, TNRC6A, TNRC6B, TNRC6C, TP53
Costimulation by the CD28 family	60	18	1.34	1.43	0.1	0.33	1.49	0.809	2.66		C2	BTLA, CD247, CD28, CD3D, CD3E, CD4, CD80, CD86, GRAP2, HLA-DQA2, ICOS, LCK, PAK1, PPP2R5C, PTPN6, RICTOR, TRIB3, VAV1	AKT1, AKT2, AKT3, BTLA, CD247, CD274, CD28, CD3D, CD3E, CD3G, CD4, CD80, CD86, CDC42, CSK, CTLA4, FYN, GRAP2, GRB2, HLA-DPA1, HLA-DPB1, HLA-DQA1, HLA-DQA2, HLA-DRB1, HLA-DRB5, ICOS, ICOSLG, LCK, LYN, MAP3K14, MAP3K8, MAPKAP1, MLST8, MTOR, PAK1, PAK2, PDCD1, PDCD1LG2, PDPK1, PIK3CA, PIK3R1, PIK3R3, PPP2CA, PPP2CB, PPP2R1A, PPP2R1B, PPP2R5A, PPP2R5B, PPP2R5C, PPP2R5D, PPP2R5E, PTPN6, RAC1, RICTOR, …
p75 NTR receptor-mediated signalling	68	20	1.32	1.41	0.11	0.33	1.45	0.816	2.5		C2	AKAP13, ARHGEF11, ARHGEF3, BCL2L11, BEX3, CASP3, FGD2, IRAK1, ITSN1, MYD88, NGFR, PREX1, PSEN2, RASGRF2, RELA, RIPK2, TIAM2, TRAF6, TRIO, VAV1	AATF, ABR, ADAM17, AKAP13, APH1A, APH1B, ARHGAP4, ARHGDIA, ARHGEF1, ARHGEF11, ARHGEF12, ARHGEF17, ARHGEF18, ARHGEF2, ARHGEF3, ARHGEF6, ARHGEF9, BAD, BCL2L11, BEX3, CASP2, CASP3, ECT2, FGD2, FGD3, FGD4, HDAC1, HDAC2, HDAC3, IKBKB, IRAK1, ITGB3BP, ITSN1, MAGED1, MAPK8, MYD88, NCSTN, NET1, NFKBIA, NGFR, OBSCN, PLEKHG2, PRDM4, PREX1, PRKCI, PSEN1, PSEN2, PSENEN, RAC1, RASGRF1, RASGRF2, RELA, RHOA, RI…
Extracellular matrix organization	49	15	1.37	1.4	0.11	0.33	1.54	0.777	2.91		C2	ADAMTS2, BMP1, COL1A1, COL6A1, COL6A3, COLGALT1, FURIN, MMP1, MMP14, MMP17, MMP2, MMP8, PLOD2, TIMP1, TIMP2	ADAMTS14, ADAMTS2, BMP1, COL15A1, COL1A1, COL1A2, COL22A1, COL23A1, COL24A1, COL27A1, COL4A2, COL5A1, COL5A3, COL6A1, COL6A2, COL6A3, COL7A1, COL8A2, COL9A2, COL9A3, COLGALT1, COLGALT2, CRTAP, ELANE, FURIN, MMP1, MMP10, MMP14, MMP17, MMP2, MMP24, MMP25, MMP3, MMP7, MMP8, MMP9, P3H2, P3H3, P4HB, PCOLCE, PCOLCE2, PLOD1, PLOD2, PLOD3, PPIB, SERPINH1, TIMP1, TIMP2, TPSAB1
G alpha (q) signalling events	84	24	1.28	1.38	0.11	0.33	1.4	0.83	2.28		C2	CYSLTR1, CYSLTR2, DAGLA, DGKE, DGKH, FFAR2, GNA11, GNB4, GPR132, GPR68, ITPR2, LPAR6, LTB4R, NTSR1, P2RY1, P2RY10, P2RY11, P2RY2, PLCB3, PRKCE, PRKCQ, RASGRP1, TRH, TRIO	ANXA1, APP, CYSLTR1, CYSLTR2, DAGLA, DAGLB, DGKA, DGKD, DGKE, DGKG, DGKH, DGKQ, EDN1, EDNRB, F2R, F2RL1, FFAR2, FFAR3, FPR2, GNA11, GNA15, GNAQ, GNB1, GNB2, GNB4, GNB5, GNG11, GNG12, GNG2, GNG4, GNG5, GNG7, GNG8, GNGT2, GPR132, GPR65, GPR68, GRK2, GRK5, GRPR, HCRTR1, HRH1, ITPR2, ITPR3, KISS1R, LPAR1, LPAR2, LPAR3, LPAR4, LPAR6, LTB4R, LTB4R2, MGLL, NMB, NMUR1, NTSR1, P2RY1, P2RY10, P2RY11, P2RY2…
Apoptosis	128	35	1.23	1.37	0.1	0.33	1.31	0.862	1.96		C2	APPL1, BAK1, BCL2, BCL2L1, BCL2L11, BIRC2, CASP10, CASP3, CASP6, CASP7, CASP8, CDH1, CFLAR, DBNL, DSP, FAS, GSN, HMGB2, KPNB1, OCLN, PMAIP1, PRKCQ, PSMA4, PSMB10, PSMB8, PSMB9, PSME1, RIPK1, ROCK1, SPTAN1, TFDP1, TJP2, TNF, TNFSF10, TRADD	ACIN1, ADD1, AKT1, APAF1, APC, APPL1, ARHGAP10, BAD, BAK1, BAX, BBC3, BCAP31, BCL2, BCL2L1, BCL2L11, BID, BIRC2, BMF, CASP10, CASP3, CASP6, CASP7, CASP8, CASP9, CDH1, CFLAR, CTNNB1, CYCS, DAPK1, DAPK2, DAPK3, DBNL, DFFA, DFFB, DIABLO, DNM1L, DSG2, DSP, DYNLL1, DYNLL2, E2F1, FADD, FAS, FASLG, FNTA, GSN, GZMB, HMGB1, HMGB2, KPNA1, KPNB1, LMNA, LMNB1, MAGED1, MAPK8, MAPT, NMT1, OCLN, PAK2, PLEC, PMA…
Toll Receptor Cascades	108	30	1.24	1.37	0.11	0.33	1.34	0.848	2.07		C2	BTK, CD14, DNM1, DUSP7, EEA1, FOS, IKBKE, IRAK1, IRF7, JUN, LY86, MAP2K2, MAP2K6, MAPK7, MEF2A, MYD88, NOD1, NOD2, PELI1, PELI2, RELA, RIPK1, RIPK2, RPS6KA2, RPS6KA5, TICAM1, TLR3, TLR7, TRAF6, UNC93B1	AGER, APP, ATF1, ATF2, BTK, CD14, CD180, CDK1, CHUK, CNPY3, CREB1, CTSB, CTSK, CTSL, CTSS, DNM1, DNM2, DUSP3, DUSP4, DUSP6, DUSP7, ECSIT, EEA1, ELK1, FOS, HMGB1, HSP90B1, IKBKB, IKBKE, IKBKG, IRAK1, IRAK2, IRAK3, IRF3, IRF7, JUN, LGMN, LY86, LY96, MAP2K1, MAP2K2, MAP2K3, MAP2K4, MAP2K6, MAP2K7, MAP3K1, MAP3K7, MAPK1, MAPK11, MAPK14, MAPK3, MAPK7, MAPK8, MAPK9, MAPKAPK2, MAPKAPK3, MEF2A, MEF2C, MY…
Platelet activation, signaling and aggregation	162	43	1.19	1.3	0.12	0.33	1.26	0.867	1.81		C2	ABCC4, ACTN1, APBB1IP, BCAR1, CALM1, CALU, CD9, CLU, COL1A1, DAGLA, DGKE, DGKH, F13A1, F8, GNA11, GNA13, GNB4, GP9, ITGA2B, ITGB3, ITPR2, LAMP2, LCK, P2RY1, PDGFA, PRKCB, PRKCE, PRKCQ, PROS1, PSAP, RAPGEF3, RASGRP1, SERPINE1, SERPING1, SHC1, SPARC, SRGN, TIMP1, TLN1, TMSB4X, VAV1, VEGFB, VWF	A2M, ABCC4, ACTN1, ACTN2, ACTN4, AKT1, AKT2, AKT3, ALDOA, APBB1IP, APP, ARRB1, ARRB2, BCAR1, BRPF3, CALM1, CALM2, CALM3, CALU, CAP1, CD36, CD63, CD9, CDC42, CFD, CFL1, CLU, COL1A1, COL1A2, CRK, CSK, DAGLA, DAGLB, DGKA, DGKD, DGKE, DGKG, DGKH, DGKQ, EGF, F13A1, F2R, F5, F8, FCER1G, FN1, FYN, GNA11, GNA12, GNA13, GNA15, GNAI1, GNAI2, GNAI3, GNAQ, GNB1, GNB2, GNB4, GNB5, GNG11, GNG12, GNG2, GNG4, GN…
Recycling pathway of L1	23	8	1.56	1.44	0.12	0.34	1.86	0.682	4.68		C2	AP2A1, AP2S1, DNM1, EZR, L1CAM, RPS6KA2, RPS6KA4, RPS6KA5	AP2A1, AP2A2, AP2B1, AP2M1, AP2S1, CLTA, CLTC, DNM1, DNM2, DPYSL2, EZR, L1CAM, MAPK1, MSN, NUMB, RDX, RPS6KA1, RPS6KA2, RPS6KA3, RPS6KA4, RPS6KA5, SHTN1, SRC
Neurotransmitter Receptor Binding And Downstream Transmission In The Postsynaptic Cell	73	21	1.29	1.33	0.12	0.34	1.41	0.805	2.38		C2	ADCY3, ADCY7, AKAP9, AP2A1, AP2S1, CALM1, CAMK2D, CAMK4, CHRFAM7A, DLG1, EPB41L1, GABBR1, GNB4, HRAS, KCNJ2, PLCB3, PRKACB, PRKCB, RASGRF2, RPS6KA2, RRAS	ACTN2, ADCY3, ADCY4, ADCY6, ADCY7, ADCY9, AKAP5, AKAP9, AP2A1, AP2A2, AP2B1, AP2M1, AP2S1, ARHGEF9, BRAF, CALM1, CALM2, CALM3, CAMK2D, CAMK4, CAMKK1, CHRFAM7A, CHRNA5, CHRNA7, CHRNE, CREB1, DLG1, DLG3, EPB41L1, GABBR1, GABRR2, GNAI1, GNAI2, GNAI3, GNAL, GNB1, GNB2, GNB4, GNB5, GNG11, GNG12, GNG2, GNG4, GNG5, GNG7, GNG8, GNGT2, GRIN2D, HRAS, KCNJ10, KCNJ15, KCNJ2, KCNJ5, MAPK1, MDM2, MYO6, NCALD, …
G1/S-Specific Transcription	16	6	1.68	1.46	0.13	0.35	2.09	0.624	6.36		C2	CCNA1, CDC25A, CDC6, FBXO5, TFDP1, TK2	CCNA1, CCNE1, CDC25A, CDC6, CDK1, CDT1, DHFR, E2F1, FBXO5, ORC1, PCNA, POLA1, RRM2, TFDP1, TK2, TYMS
Lipid digestion, mobilization, and transport	27	9	1.49	1.38	0.13	0.36	1.74	0.689	4.09		C2	ABCA1, APOE, BMP1, CAV1, LPL, PLTP, PRKACA, PRKACB, SCARB1	A2M, ABCA1, ABCG1, ABHD5, APOE, BMP1, CAV1, CUBN, FABP4, HSPG2, LCAT, LDLR, LDLRAP1, LIPC, LIPE, LPL, MGLL, P4HB, PLTP, PPP1CA, PPP1CB, PPP1CC, PRKACA, PRKACB, SAR1B, SCARB1, SDC1
G alpha (s) signalling events	50	15	1.34	1.31	0.13	0.36	1.49	0.757	2.81		C2	ADCY3, ADCY7, ADM2, ADORA2B, ADRB1, CALCRL, GNB4, GPBAR1, P2RY11, PDE3B, PDE4B, PDE7A, PTGER2, PTGIR, RXFP1	ADCY3, ADCY4, ADCY6, ADCY7, ADCY9, ADM, ADM2, ADORA2A, ADORA2B, ADRB1, ADRB2, CALCRL, GIPR, GNAI1, GNAI2, GNAI3, GNAS, GNAZ, GNB1, GNB2, GNB4, GNB5, GNG11, GNG12, GNG2, GNG4, GNG5, GNG7, GNG8, GNGT2, GPBAR1, HRH2, HTR7, MC1R, P2RY11, PDE1B, PDE2A, PDE3B, PDE4B, PDE4D, PDE7A, PDE8A, POMC, PTGDR, PTGER2, PTGER4, PTGIR, RAMP1, RXFP1, VIPR1
Metabolism of lipids and lipoproteins	362	90	1.11	1.18	0.13	0.36	1.16	0.898	1.48		C2	ABCA1, ABCC3, ABCD1, ACACA, ACADVL, ACER3, ACOX3, AGPAT3, AGPAT5, APOE, ASAH2, BMP1, CAV1, CDS2, CHKA, CSNK1G2, CTSA, CYP24A1, CYP27A1, DECR1, DGAT2, DHCR24, ELOVL3, ELOVL5, EP300, FADS1, FASN, FDFT1, G0S2, GGPS1, GK, GPD2, HELZ2, HMGCS1, HSD11B1, HSD17B4, HSD3B7, INPP4B, LPIN2, LPL, LSS, MBOAT1, ME1, MED12, MED25, MED7, MTM1, MTMR1, MTMR2, NCOA2, NCOR1, NCOR2, OXCT1, PEMT, PHOSPHO1, PHYH, PI4K2A…	A2M, ABCA1, ABCB4, ABCC3, ABCD1, ABCG1, ABHD5, ACAA1, ACACA, ACACB, ACADM, ACADS, ACADVL, ACAT1, ACER2, ACER3, ACHE, ACLY, ACOT8, ACOX1, ACOX2, ACOX3, ACSL1, ACSL3, ACSL4, ACSL5, ACSL6, AGPAT1, AGPAT2, AGPAT3, AGPAT4, AGPAT5, AGPS, AKR1B1, ALAS1, AMACR, ANGPTL4, ANKRD1, APOE, ARF1, ARF3, ARNTL, ARSA, ARSB, ARSG, ARSK, ASAH1, ASAH2, BDH1, BMP1, CAV1, CCNC, CD36, CDIPT, CDK19, CDK8, CDS1, CDS2, CEP…
NCAM1 interactions	20	7	1.57	1.36	0.14	0.37	1.88	0.633	5.06		C2	CACNA1G, CACNB3, COL1A1, COL6A1, COL6A3, GFRA2, ST8SIA4	AGRN, CACNA1G, CACNA1I, CACNB1, CACNB3, COL1A1, COL1A2, COL4A2, COL5A1, COL6A1, COL6A2, COL6A3, COL9A2, COL9A3, GDNF, GFRA2, NCAM1, PRNP, PSPN, ST8SIA4
Activation of IRF3/IRF7 mediated by TBK1/IKK epsilon	13	5	1.72	1.4	0.14	0.38	2.18	0.56	7.56		C2	CD14, IKBKE, IRF7, TICAM1, TLR3	CD14, IKBKE, IRF3, IRF7, LY96, RPS27A, TBK1, TICAM1, TICAM2, TLR3, TLR4, TRAF3, UBA52
Signaling by Robo receptor	24	8	1.49	1.3	0.15	0.38	1.74	0.645	4.32		C2	ABL1, ENAH, EVL, GPC1, NCK1, PAK1, SRGAP2, VASP	ABL1, ABL2, CAP1, CDC42, CLASP1, ENAH, EVL, GPC1, NCK1, NCK2, PAK1, PAK2, PAK4, PFN1, PFN2, RAC1, ROBO1, ROBO3, SOS1, SOS2, SRGAP1, SRGAP2, SRGAP3, VASP
activated TAK1 mediates p38 MAPK activation	17	6	1.58	1.29	0.16	0.4	1.9	0.577	5.61		C2	IRAK1, MAP2K6, NOD1, NOD2, RIPK2, TRAF6	IKBKG, IRAK1, IRAK2, MAP2K3, MAP2K6, MAP3K7, MAPK11, MAPK14, MAPKAPK2, MAPKAPK3, NOD1, NOD2, RIPK2, TAB1, TAB2, TAB3, TRAF6
RIP-mediated NFkB activation via DAI	17	6	1.58	1.29	0.16	0.4	1.9	0.577	5.61		C2	RELA, RIPK1, RIPK3, TICAM1, TLR3, ZBP1	AGER, APP, CHUK, HMGB1, IKBKB, IKBKG, NFKB2, NFKBIA, NFKBIB, RELA, RIPK1, RIPK3, S100A12, S100B, TICAM1, TLR3, ZBP1
Gastrin-CREB signalling pathway via PKC and MAPK	104	28	1.21	1.13	0.16	0.4	1.29	0.8	2.01		C2	CYSLTR1, CYSLTR2, DAGLA, DGKE, DGKH, FFAR2, GNA11, GNB4, GPR132, GPR68, HRAS, ITPR2, LPAR6, LTB4R, MAP2K2, MAPK7, NTSR1, P2RY1, P2RY10, P2RY11, P2RY2, PLCB3, PRKCE, PRKCQ, RASGRP1, RPS6KA2, TRH, TRIO	ANXA1, APP, CDK1, CREB1, CYSLTR1, CYSLTR2, DAGLA, DAGLB, DGKA, DGKD, DGKE, DGKG, DGKH, DGKQ, EDN1, EDNRB, F2R, F2RL1, FFAR2, FFAR3, FPR2, GNA11, GNA15, GNAQ, GNB1, GNB2, GNB4, GNB5, GNG11, GNG12, GNG2, GNG4, GNG5, GNG7, GNG8, GNGT2, GPR132, GPR65, GPR68, GRB2, GRK2, GRK5, GRPR, HBEGF, HCRTR1, HRAS, HRH1, ITPR2, ITPR3, KISS1R, KRAS, LPAR1, LPAR2, LPAR3, LPAR4, LPAR6, LTB4R, LTB4R2, MAP2K1, MAP2K2,…
Fanconi Anemia pathway	21	7	1.49	1.21	0.17	0.41	1.74	0.595	4.62		C2	ATR, BRCA1, FAAP100, FANCF, FANCL, USP1, ZBTB32	ATM, ATR, BRCA1, BRCA2, FAAP100, FAAP24, FANCA, FANCB, FANCC, FANCD2, FANCE, FANCF, FANCG, FANCL, FANCM, PALB2, RPS27A, UBA52, UBE2T, USP1, ZBTB32
mRNA Decay by 5' to 3' Exoribonuclease	14	5	1.6	1.2	0.18	0.43	1.94	0.509	6.44		C2	DCP1A, DCP2, LSM2, PATL1, XRN1	DCP1A, DCP1B, DCP2, DDX6, EDC3, EDC4, LSM1, LSM2, LSM3, LSM4, LSM5, LSM6, PATL1, XRN1
Steroid hormones	14	5	1.6	1.2	0.18	0.43	1.94	0.509	6.44		C2	CYP24A1, HSD11B1, SRD5A1, STARD4, STARD5	AKR1B1, CUBN, CYP19A1, CYP24A1, CYP27B1, CYP2R1, HSD11B1, HSD17B1, LGMN, POMC, SRD5A1, SRD5A3, STARD4, STARD5
Antigen Activates B Cell Receptor Leading to Generation of Second Messengers	29	9	1.39	1.13	0.18	0.43	1.57	0.628	3.61		C2	BLNK, BTK, CALM1, CD79A, ITPR2, NCK1, PLCG1, SHC1, VAV1	BLK, BLNK, BTK, CALM1, CALM2, CALM3, CBL, CBLB, CD19, CD79A, CD79B, FYN, GRB2, ITPR2, ITPR3, LYN, NCK1, ORAI1, PIK3AP1, PIK3CD, PIK3R1, PLCG1, PLCG2, SH3KBP1, SHC1, SOS1, STIM1, SYK, VAV1
Intrinsic Pathway for Apoptosis	29	9	1.39	1.13	0.18	0.43	1.57	0.628	3.61		C2	BAK1, BCL2, BCL2L1, BCL2L11, CASP3, CASP7, CASP8, PMAIP1, TFDP1	AKT1, APAF1, BAD, BAK1, BAX, BBC3, BCL2, BCL2L1, BCL2L11, BID, BMF, CASP3, CASP7, CASP8, CASP9, CYCS, DIABLO, DYNLL1, DYNLL2, E2F1, GZMB, MAPK8, NMT1, PMAIP1, PPP3R1, TFDP1, TP53, XIAP, YWHAB
BMAL1:CLOCK/NPAS2 Activates Circadian Expression	33	10	1.36	1.1	0.18	0.43	1.52	0.643	3.31		C2	BHLHE41, EP300, HELZ2, NCOA2, NCOR1, NOCT, RORA, SERPINE1, SMARCD3, TBL1XR1	ARNTL, ARNTL2, BHLHE40, BHLHE41, CLOCK, CREBBP, CRY1, CRY2, DBP, EP300, HDAC3, HELZ2, MED1, NAMPT, NCOA1, NCOA2, NCOA3, NCOA6, NCOR1, NOCT, NPAS2, NR1D1, NR3C1, PER1, PER2, PPARA, RORA, RXRA, SERPINE1, SMARCD3, TBL1X, TBL1XR1, TGS1
Fatty acid, triacylglycerol, and ketone body metabolism	144	37	1.15	0.979	0.19	0.44	1.21	0.805	1.77		C2	ABCA1, ACACA, ACADVL, AGPAT3, AGPAT5, DECR1, DGAT2, ELOVL3, ELOVL5, EP300, FADS1, FASN, FDFT1, G0S2, GK, GPD2, HELZ2, HMGCS1, LPIN2, ME1, MED12, MED25, MED7, NCOA2, NCOR1, NCOR2, OXCT1, PLIN2, PPARGC1B, PRKAB2, RORA, SLC27A1, SMARCD3, TBL1XR1, TEAD3, TIAM2, TRIB3	ABCA1, ABCB4, ACACA, ACACB, ACADM, ACADS, ACADVL, ACAT1, ACLY, ACOX1, ACSL1, ACSL3, ACSL4, ACSL5, ACSL6, AGPAT1, AGPAT2, AGPAT3, AGPAT4, AGPAT5, ALAS1, ANGPTL4, ANKRD1, ARNTL, BDH1, CCNC, CD36, CDK19, CDK8, CLOCK, CPT1A, CPT2, CREBBP, CYP1A1, DECR1, DGAT1, DGAT2, ECHS1, ECI1, ELOVL1, ELOVL3, ELOVL5, ELOVL6, ELOVL7, EP300, ESRRA, FADS1, FASN, FDFT1, FHL2, G0S2, GK, GLIPR1, GPAM, GPAT2, GPAT3, GPAT…
Meiotic Recombination	18	6	1.49	1.12	0.2	0.45	1.74	0.536	5.02		C2	BRCA1, MLH3, NBN, RAD50, RPA2, TOP3A	ATM, BLM, BRCA1, BRCA2, CDK2, CDK4, MLH1, MLH3, MRE11, NBN, RAD50, RAD51, RAD51C, RBBP8, RPA1, RPA2, RPA3, TOP3A
Host Interactions of HIV factors	120	31	1.16	0.93	0.2	0.46	1.21	0.778	1.85		C2	AP2A1, AP2S1, APOBEC3G, ATP6V1H, B2M, CD247, CD28, CD4, CD8B, DOCK2, ELMO1, HLA-A, HLA-K, KPNB1, LCK, NUP188, NUP205, NUP214, NUP62, NUP93, POM121, PSMA4, PSMB10, PSMB8, PSMB9, PSME1, RANBP2, RANGAP1, RBX1, SLC25A4, TPR	AAAS, AP1B1, AP1G1, AP1M1, AP1S1, AP1S2, AP2A1, AP2A2, AP2B1, AP2M1, AP2S1, APOBEC3G, ARF1, ATP6V1H, B2M, BANF1, BTRC, CCNT1, CD247, CD28, CD4, CD8B, CDK9, CUL5, DOCK2, ELMO1, ELOB, ELOC, FYN, HCK, HLA-A, HLA-K, HMGA1, KPNA1, KPNB1, LCK, NPM1, NPM1P39, NUP107, NUP133, NUP153, NUP155, NUP188, NUP205, NUP210, NUP214, NUP35, NUP37, NUP43, NUP50, NUP54, NUP58, NUP62, NUP85, NUP88, NUP93, PACS1, PAK2,…
Nuclear Receptor transcription pathway	30	9	1.34	1.01	0.21	0.47	1.49	0.602	3.41		C2	NR2C2AP, NR3C2, NR4A3, NRBF2, PPARD, RARA, RARG, RORA, THRA	ESR1, ESRRA, MED1, NR1D1, NR1D2, NR1H2, NR1H3, NR2C2AP, NR2F6, NR3C1, NR3C2, NR4A1, NR4A2, NR4A3, NR6A1, NRBF2, NRBP1, PPARA, PPARD, PPARG, RARA, RARG, RORA, RORB, RORC, RXRA, RXRB, THRA, THRB, VDR
Nephrin interactions	15	5	1.49	1.03	0.23	0.49	1.74	0.467	5.6		C2	ACTN1, CD2AP, MAGI2, NCK1, SPTAN1	ACTN1, ACTN2, ACTN4, CD2AP, FYN, IQGAP1, MAGI2, NCK1, NCK2, PIK3CA, PIK3CB, PIK3R1, SPTAN1, SPTBN1, WASL
Post-chaperonin tubulin folding pathway	15	5	1.49	1.03	0.23	0.49	1.74	0.467	5.6		C2	TBCC, TUBA1A, TUBA1B, TUBA1C, TUBB1	TBCA, TBCB, TBCC, TBCD, TBCE, TUBA1A, TUBA1B, TUBA1C, TUBA4A, TUBB1, TUBB2A, TUBB2B, TUBB4A, TUBB4B, TUBB6
Pre-NOTCH Processing in Golgi	15	5	1.49	1.03	0.23	0.49	1.74	0.467	5.6		C2	ATP2A3, FURIN, NOTCH3, RFNG, ST3GAL6	ATP2A2, ATP2A3, B4GALT1, FURIN, LFNG, MFNG, NOTCH2, NOTCH3, NOTCH4, RAB6A, RFNG, SEL1L, ST3GAL3, ST3GAL6, TMED2
Ion transport by P-type ATPases	19	6	1.42	0.97	0.24	0.49	1.61	0.501	4.54		C2	ATP10A, ATP11A, ATP11C, ATP2A3, ATP8A1, ATP9B	ATP10A, ATP10D, ATP11A, ATP11B, ATP11C, ATP1A1, ATP1B1, ATP1B2, ATP1B3, ATP2A2, ATP2A3, ATP2C1, ATP7A, ATP7B, ATP8A1, ATP8B3, ATP8B4, ATP9A, ATP9B
Signaling by BMP	19	6	1.42	0.97	0.24	0.49	1.61	0.501	4.54		C2	ACVR2B, BMPR2, SKI, SMAD1, SMAD4, UBE2D1	ACVR2A, ACVR2B, BMP2, BMPR1A, BMPR2, FSTL1, GREM2, NOG, SKI, SMAD1, SMAD4, SMAD5, SMAD6, SMAD7, SMURF1, SMURF2, UBE2D1, UBE2D3, ZFYVE16
Phase 1 - Functionalization of compounds	23	7	1.36	0.936	0.24	0.49	1.52	0.53	3.92		C2	ACSS1, CYP24A1, CYP27A1, CYP2J2, CYP2U1, MAOA, PAOX	ACSS1, ACSS2, ALDH1A1, ALDH2, CYP19A1, CYP1A1, CYP1B1, CYP24A1, CYP27A1, CYP27B1, CYP2J2, CYP2R1, CYP2S1, CYP2U1, CYP3A5, CYP51A1, MAOA, PAOX, POMC, PTGS1, PTGS2, SMOX, TBXAS1
PIP3 activates AKT signaling	27	8	1.33	0.914	0.24	0.49	1.47	0.555	3.51		C2	CDKN1A, CDKN1B, FOXO4, GSK3A, PHLPP1, RICTOR, TRIB3, TSC2	AKT1, AKT1S1, AKT2, AKT3, BAD, CASP9, CDKN1A, CDKN1B, CHUK, CREB1, FOXO1, FOXO3, FOXO4, GSK3A, MAPKAP1, MDM2, MLST8, MTOR, NR4A1, PDPK1, PHLPP1, PTEN, RICTOR, RPS6KB2, THEM4, TRIB3, TSC2
Interactions of Vpr with host cellular proteins	31	9	1.3	0.899	0.24	0.49	1.43	0.577	3.22		C2	NUP188, NUP205, NUP214, NUP62, NUP93, POM121, RANBP2, SLC25A4, TPR	AAAS, BANF1, HMGA1, KPNA1, NUP107, NUP133, NUP153, NUP155, NUP188, NUP205, NUP210, NUP214, NUP35, NUP37, NUP43, NUP50, NUP54, NUP58, NUP62, NUP85, NUP88, NUP93, POM121, PSIP1, RAE1, RANBP2, SEH1L, SLC25A4, SLC25A5, SLC25A6, TPR
Loss of Nlp from mitotic centrosomes	55	15	1.22	0.885	0.23	0.49	1.31	0.67	2.42		C2	AKAP9, CDK5RAP2, CENPJ, CEP131, CEP135, CEP250, CEP41, CKAP5, DYNC1H1, NEDD1, PCM1, PCNT, PRKACA, TUBA1A, TUBG1	ACTR1A, AKAP9, ALMS1, CDK1, CDK5RAP2, CENPJ, CEP131, CEP135, CEP164, CEP192, CEP250, CEP290, CEP41, CEP57, CEP63, CEP70, CEP72, CEP76, CETN2, CKAP5, CLASP1, CNTRL, CSNK1D, CSNK1E, DCTN1, DCTN2, DCTN3, DYNC1H1, DYNC1I2, DYNLL1, FGFR1OP, HAUS2, HSP90AA1, MAPRE1, NEDD1, NINL, OFD1, PAFAH1B1, PCM1, PCNT, PLK1, PLK4, PPP2R1A, PRKACA, PRKAR2B, SDCCAG8, SSNA1, TUBA1A, TUBA4A, TUBB, TUBB4A, TUBB4B, TUBG1…
Signaling by EGFR in Cancer	96	25	1.17	0.88	0.22	0.49	1.23	0.744	1.96		C2	ADAM10, ADCY3, ADCY7, AP2A1, AP2S1, CALM1, CAMK4, CDC37, CDKN1A, CDKN1B, FOXO4, GSK3A, HRAS, ITPR2, MAP2K2, PHLPP1, PLCG1, PRKACA, PRKACB, PRKCE, RICTOR, SHC1, SPRY1, TRIB3, TSC2	ADAM10, ADAM12, ADAM17, ADCY3, ADCY4, ADCY6, ADCY7, ADCY9, AKT1, AKT1S1, AKT2, AKT3, AP2A1, AP2A2, AP2B1, AP2M1, AP2S1, BAD, CALM1, CALM2, CALM3, CAMK4, CASP9, CBL, CDC37, CDC42, CDK1, CDKN1A, CDKN1B, CHUK, CLTA, CLTC, CREB1, CSK, EGF, EPN1, EPS15, EPS15L1, FOXO1, FOXO3, FOXO4, GAB1, GRB2, GRK2, GSK3A, HGS, HRAS, HSP90AA1, ITPR2, ITPR3, KRAS, LRIG1, MAP2K1, MAP2K2, MAPK1, MAPK3, MAPKAP1, MDM2, ML…
Signaling by SCF-KIT	72	19	1.18	0.832	0.24	0.49	1.25	0.697	2.15		C2	CDKN1A, CDKN1B, FES, FOXO4, GRAP2, GRB10, GSK3A, HRAS, LCK, MAP2K2, PHLPP1, PTPN6, RICTOR, SOCS1, STAT3, STAT5A, TRIB3, TSC2, VAV1	AKT1, AKT1S1, AKT2, AKT3, BAD, CASP9, CBL, CDK1, CDKN1A, CDKN1B, CHEK1, CHUK, CREB1, FER, FES, FOXO1, FOXO3, FOXO4, FYN, GAB2, GRAP, GRAP2, GRB10, GRB2, GSK3A, HRAS, JAK2, KIT, KITLG, KRAS, LCK, LYN, MAP2K1, MAP2K2, MAPK1, MAPK3, MAPKAP1, MDM2, MLST8, MMP9, MTOR, NR4A1, NRAS, PDPK1, PHLPP1, PIK3CA, PIK3R1, PIK3R3, PRKCA, PTEN, PTPN6, RAC1, RAF1, RICTOR, RPS6KB2, SH2B2, SH2B3, SOCS1, SOCS6, SOS1, …
Signaling by FGFR in disease	97	25	1.15	0.821	0.24	0.49	1.21	0.734	1.94		C2	ADCY3, ADCY7, BCR, CALM1, CAMK4, CDKN1A, CDKN1B, FOXO4, GSK3A, HRAS, IL17RD, ITPR2, MAP2K2, PHLPP1, PLCG1, PRKACA, PRKACB, PRKCE, RICTOR, SHC1, STAT3, STAT5A, TRIB3, TRIM24, TSC2	ADCY3, ADCY4, ADCY6, ADCY7, ADCY9, AKT1, AKT1S1, AKT2, AKT3, BAD, BCR, BRAF, CALM1, CALM2, CALM3, CAMK4, CASP9, CBL, CDK1, CDKN1A, CDKN1B, CHUK, CNTRL, CPSF6, CREB1, CUX1, FGF2, FGF9, FGFR1, FGFR1OP, FGFR1OP2, FOXO1, FOXO3, FOXO4, FRS2, FRS3, GAB1, GAB2, GRB2, GRK2, GSK3A, HRAS, IL17RD, ITPR2, ITPR3, KL, KRAS, MAP2K1, MAP2K2, MAPK1, MAPK3, MAPKAP1, MDM2, MKNK1, MLST8, MTOR, MYO18A, NR4A1, NRAS, P…
Transcriptional Regulation of White Adipocyte Differentiation	64	17	1.19	0.818	0.25	0.5	1.26	0.678	2.24		C2	CEBPB, EBF1, EGR2, EP300, HELZ2, LEP, LPL, MED12, MED25, MED7, NCOA2, NCOR1, NCOR2, RELA, SMARCD3, TBL1XR1, TNF	ANGPTL4, CCNC, CCND3, CD36, CDK19, CDK4, CDK8, CEBPB, CEBPD, CREBBP, EBF1, EGR2, EP300, FABP4, HDAC3, HELZ2, KLF4, KLF5, LEP, LPL, MED1, MED10, MED11, MED12, MED13L, MED14, MED15, MED16, MED17, MED18, MED19, MED20, MED21, MED22, MED23, MED24, MED25, MED26, MED27, MED29, MED30, MED31, MED4, MED6, MED7, MED8, MED9, NCOA1, NCOA2, NCOA3, NCOA6, NCOR1, NCOR2, PPARA, PPARG, RELA, RXRA, SMARCD3, SREBF1,…
Transport of Mature Transcript to Cytoplasm	52	14	1.21	0.799	0.26	0.52	1.28	0.642	2.43		C2	CPSF1, DHX38, NFX1, NUP188, NUP205, NUP214, NUP62, NUP93, POM121, RANBP2, SRSF4, SRSF5, SRSF7, TPR	AAAS, ALYREF, CDC40, CPSF1, CPSF2, CPSF3, DHX38, EIF4E, MAGOH, NCBP1, NCBP2, NFX1, NUP107, NUP133, NUP153, NUP155, NUP188, NUP205, NUP210, NUP214, NUP35, NUP37, NUP43, NUP50, NUP54, NUP58, NUP62, NUP85, NUP88, NUP93, NXF1, POM121, RAE1, RANBP2, RBM8A, RNPS1, SEH1L, SLBP, SRRM1, SRSF1, SRSF11, SRSF2, SRSF3, SRSF4, SRSF5, SRSF6, SRSF7, SRSF9, TPR, U2AF1, U2AF2, UPF3B
Growth hormone receptor signaling	20	6	1.34	0.826	0.28	0.53	1.49	0.47	4.14		C2	IRS2, PRLR, PTPN6, SOCS1, STAT3, STAT5A	ADAM17, CISH, IRS1, IRS2, JAK2, LYN, MAPK1, MAPK3, PRL, PRLR, PTPN1, PTPN6, SH2B1, SOCS1, SOCS2, SOCS3, STAT1, STAT3, STAT5A, STAT5B
E2F mediated regulation of DNA replication	32	9	1.26	0.79	0.27	0.53	1.36	0.555	3.06		C2	CCNA1, CDC25A, CDC6, FBXO5, ORC3, POLA2, RB1, TFDP1, TK2	CCNA1, CCNB1, CCNE1, CDC25A, CDC6, CDK1, CDT1, DHFR, E2F1, FBXO5, MCM8, ORC1, ORC2, ORC3, ORC4, ORC5, ORC6, PCNA, POLA1, POLA2, PPP2CA, PPP2CB, PPP2R1A, PPP2R1B, PPP2R3B, PRIM1, PRIM2, RB1, RRM2, TFDP1, TK2, TYMS
Glucose transport	32	9	1.26	0.79	0.27	0.53	1.36	0.555	3.06		C2	NUP188, NUP205, NUP214, NUP62, NUP93, POM121, RANBP2, SLC37A4, TPR	AAAS, G6PC3, GCKR, HK1, HK2, HK3, NUP107, NUP133, NUP153, NUP155, NUP188, NUP205, NUP210, NUP214, NUP35, NUP37, NUP43, NUP50, NUP54, NUP58, NUP62, NUP85, NUP88, NUP93, POM121, RAE1, RANBP2, SEH1L, SLC2A1, SLC2A3, SLC37A4, TPR
Signaling by the B Cell Receptor (BCR)	120	30	1.12	0.709	0.27	0.53	1.16	0.74	1.78		C2	BLNK, BTK, CALM1, CARD11, CD79A, CDKN1A, CDKN1B, CUL1, FOXO4, GSK3A, HRAS, ITPR2, NCK1, NFKBIE, PHLPP1, PLCG1, PRKCB, PSMA4, PSMB10, PSMB8, PSMB9, PSME1, RASGRP1, RASGRP3, RELA, RICTOR, SHC1, TRIB3, TSC2, VAV1	AKT1, AKT1S1, AKT2, AKT3, BAD, BCL10, BLK, BLNK, BTK, BTRC, CALM1, CALM2, CALM3, CARD11, CASP9, CBL, CBLB, CD19, CD79A, CD79B, CDKN1A, CDKN1B, CHUK, CREB1, CUL1, FBXW11, FOXO1, FOXO3, FOXO4, FYN, GRB2, GSK3A, HRAS, IKBKB, IKBKG, ITPR2, ITPR3, KRAS, LYN, MALT1, MAP3K7, MAPKAP1, MDM2, MLST8, MTOR, NCK1, NFKBIA, NFKBIB, NFKBIE, NR4A1, NRAS, ORAI1, PDPK1, PHLPP1, PIK3AP1, PIK3CD, PIK3R1, PLCG1, PLCG2…
Integration of energy metabolism	78	20	1.15	0.707	0.28	0.53	1.2	0.683	2.03		C2	ACACA, ADCY3, ADCY7, CACNA1A, CACNB3, DPP4, FASN, GNA11, GNB4, ITPR2, LEP, MARCKS, PLCB3, PRKAB2, PRKACA, PRKACB, RAPGEF3, SLC25A4, STX1A, TKT	ACACA, ACACB, ACLY, ADCY3, ADCY4, ADCY6, ADCY7, ADCY9, AGPAT1, AKAP5, CACNA1A, CACNB3, CTNNB1, DPP4, FASN, GNA11, GNA15, GNAI1, GNAI2, GNAO1, GNAQ, GNAS, GNB1, GNB2, GNB4, GNB5, GNG11, GNG12, GNG2, GNG4, GNG5, GNG7, GNG8, GNGT2, IQGAP1, ITPR2, ITPR3, KCNJ11, KCNS3, LEP, MARCKS, MLX, PLCB1, PLCB2, PLCB3, PPP2CA, PPP2CB, PPP2R1A, PPP2R1B, PPP2R5D, PRKAB2, PRKACA, PRKACB, PRKAG2, PRKAR1A, PRKAR1B, P…
Transmembrane transport of small molecules	240	58	1.08	0.695	0.27	0.53	1.11	0.81	1.51		C2	ABCA3, ABCB10, ABCC3, ABCC4, ABCC5, ABCD1, ABCD2, ABCD3, ADCY3, ADCY7, ATP10A, ATP11A, ATP11C, ATP2A3, ATP6V0E1, ATP6V1H, ATP8A1, ATP9B, FTH1, GNB4, HMOX2, MCOLN1, NUP188, NUP205, NUP214, NUP62, NUP93, PEX3, POM121, PRKACA, PRKACB, RANBP2, SLC12A6, SLC15A4, SLC22A16, SLC22A5, SLC26A2, SLC27A1, SLC28A3, SLC29A1, SLC2A12, SLC2A9, SLC37A4, SLC38A1, SLC38A5, SLC39A8, SLC40A1, SLC43A1, SLC44A2, SLC5A3…	AAAS, ABCA2, ABCA3, ABCA6, ABCA7, ABCB1, ABCB10, ABCC1, ABCC11, ABCC2, ABCC3, ABCC4, ABCC5, ABCC6, ABCD1, ABCD2, ABCD3, ABCG1, ABCG2, ADCY3, ADCY4, ADCY6, ADCY7, ADCY9, AQP3, AQP9, ARHGEF9, ATP10A, ATP10D, ATP11A, ATP11B, ATP11C, ATP1A1, ATP1B1, ATP1B2, ATP1B3, ATP2A2, ATP2A3, ATP2C1, ATP6V0A2, ATP6V0B, ATP6V0C, ATP6V0D1, ATP6V0D2, ATP6V0E1, ATP6V1A, ATP6V1B2, ATP6V1C1, ATP6V1C2, ATP6V1D, ATP6V1E…
Circadian Clock	49	13	1.19	0.71	0.29	0.55	1.26	0.611	2.43		C2	BHLHE41, CUL1, ELOVL3, EP300, HELZ2, MEF2D, NCOA2, NCOR1, NOCT, RORA, SERPINE1, SMARCD3, TBL1XR1	ARNTL, ARNTL2, ATF2, BHLHE40, BHLHE41, BTRC, CLOCK, CPT1A, CREB1, CREBBP, CRY1, CRY2, CSNK1D, CSNK1E, CUL1, DBP, ELOVL3, EP300, FBXL3, HDAC3, HELZ2, HIF1A, MED1, MEF2C, MEF2D, NAMPT, NCOA1, NCOA2, NCOA3, NCOA6, NCOR1, NOCT, NPAS2, NR1D1, NR3C1, PER1, PER2, PPARA, RORA, RPS27A, RXRA, SERPINE1, SKP1, SMARCD3, SREBF1, TBL1X, TBL1XR1, TGS1, UBA52
Transmission across Chemical Synapses	104	26	1.12	0.66	0.29	0.55	1.16	0.714	1.84		C2	ADCY3, ADCY7, AKAP9, AP2A1, AP2S1, CACNA1A, CACNB3, CALM1, CAMK2D, CAMK4, CHRFAM7A, DLG1, EPB41L1, GABBR1, GNB4, HRAS, KCNJ2, MAOA, PLCB3, PRKACB, PRKCB, RASGRF2, RPS6KA2, RRAS, SLC38A1, STX1A	ABAT, ACHE, ACTN2, ADCY3, ADCY4, ADCY6, ADCY7, ADCY9, AKAP5, AKAP9, ALDH2, ALDH5A1, AP2A1, AP2A2, AP2B1, AP2M1, AP2S1, ARHGEF9, BRAF, CACNA1A, CACNA2D3, CACNB1, CACNB3, CALM1, CALM2, CALM3, CAMK2D, CAMK4, CAMKK1, CHRFAM7A, CHRNA5, CHRNA7, CHRNE, COMT, CREB1, DLG1, DLG3, DNAJC5, EPB41L1, GABBR1, GABRR2, GAD1, GLS, GLS2, GLUL, GNAI1, GNAI2, GNAI3, GNAL, GNB1, GNB2, GNB4, GNB5, GNG11, GNG12, GNG2, G…
Heparan sulfate/heparin (HS-GAG) metabolism	37	10	1.21	0.689	0.3	0.56	1.29	0.557	2.75		C2	EXT1, EXT2, GPC1, GPC4, HPSE, HS3ST1, HS6ST1, HS6ST1P1, NDST1, VCAN	AGRN, B3GALT6, B3GAT1, B3GAT2, B3GAT3, B4GALT7, CSPG4, EXT1, EXT2, GLB1, GLCE, GPC1, GPC2, GPC4, GUSB, GXYLT1, GXYLT2, HPSE, HS2ST1, HS3ST1, HS3ST2, HS3ST3A1, HS3ST3B1, HS6ST1, HS6ST1P1, HSPG2, IDS, IDUA, NAGLU, NDST1, NDST2, SDC1, SDC2, SDC3, SDC4, SGSH, VCAN
G alpha (i) signalling events	96	24	1.12	0.634	0.3	0.56	1.16	0.698	1.87		C2	ADCY3, ADCY7, C3AR1, C5, C5AR1, CCL5, CCR3, CCR4, CCR5, CCR7, CXCL10, CXCL11, CXCL12, CXCL13, FPR3, GABBR1, GNB4, GPR18, OPRL1, OXER1, RGS1, RGS20, S1PR1, SSTR3	ACKR3, ADCY3, ADCY4, ADCY6, ADCY7, ADCY9, ADORA3, ANXA1, APP, C3, C3AR1, C5, C5AR1, CCL20, CCL28, CCL5, CCR1, CCR10, CCR2, CCR3, CCR4, CCR5, CCR7, CNR1, CNR2, CXCL1, CXCL10, CXCL11, CXCL12, CXCL13, CXCL16, CXCL2, CXCL3, CXCL5, CXCL6, CXCL8, CXCL9, CXCR1, CXCR2, CXCR3, CXCR4, CXCR5, CXCR6, FPR1, FPR2, FPR3, GABBR1, GNAI1, GNAI2, GNAI3, GNAS, GNAZ, GNB1, GNB2, GNB4, GNB5, GNG11, GNG12, GNG2, GNG4, …
Antigen processing-Cross presentation	71	18	1.14	0.616	0.31	0.57	1.18	0.651	2.06		C2	B2M, CYBB, HLA-A, HLA-B, HLA-C, HLA-F, HLA-K, ITGB5, LNPEP, MRC1, PDIA3, PSMA4, PSMB10, PSMB8, PSMB9, PSME1, TAP1, TAP2	B2M, CALR, CD36, CTSS, CYBA, CYBB, FCGR1A, FCGR1B, HLA-A, HLA-B, HLA-C, HLA-F, HLA-G, HLA-K, ITGAV, ITGB5, LNPEP, MRC1, MRC2, NCF2, NCF4, PDIA3, PSMA1, PSMA2, PSMA3, PSMA4, PSMA5, PSMA6, PSMA7, PSMB1, PSMB10, PSMB2, PSMB3, PSMB4, PSMB5, PSMB6, PSMB7, PSMB8, PSMB9, PSMC1, PSMC2, PSMC3, PSMC4, PSMC5, PSMC6, PSMD1, PSMD10, PSMD11, PSMD12, PSMD13, PSMD14, PSMD2, PSMD3, PSMD4, PSMD5, PSMD6, PSMD7, PSM…
Destabilization of mRNA by Butyrate Response Factor 1 (BRF1)	17	5	1.32	0.703	0.32	0.58	1.45	0.4	4.43		C2	DCP1A, DCP2, EXOSC9, XRN1, ZFP36L1	AKT1, DCP1A, DCP2, DIS3, EXOSC1, EXOSC2, EXOSC3, EXOSC4, EXOSC5, EXOSC6, EXOSC7, EXOSC8, EXOSC9, MAPKAPK2, XRN1, YWHAB, ZFP36L1
Destabilization of mRNA by Tristetraprolin (TTP)	17	5	1.32	0.703	0.32	0.58	1.45	0.4	4.43		C2	DCP1A, DCP2, EXOSC9, TNPO1, XRN1	DCP1A, DCP2, DIS3, EXOSC1, EXOSC2, EXOSC3, EXOSC4, EXOSC5, EXOSC6, EXOSC7, EXOSC8, EXOSC9, MAPKAPK2, TNPO1, XRN1, YWHAB, ZFP36
Basigin interactions	21	6	1.28	0.689	0.32	0.58	1.39	0.442	3.8		C2	CAV1, ITGA3, L1CAM, MMP1, SLC7A8, SPN	ATP1B1, ATP1B2, ATP1B3, BSG, CAV1, ITGA3, ITGB1, L1CAM, MMP1, PPIA, PPIAP22, PPIL2, SLC16A1, SLC16A3, SLC3A2, SLC7A11, SLC7A5, SLC7A6, SLC7A7, SLC7A8, SPN
NCAM signaling for neurite out-growth	42	11	1.17	0.604	0.33	0.58	1.24	0.56	2.53		C2	CACNA1G, CACNB3, COL1A1, COL6A1, COL6A3, GFRA2, HRAS, MAP2K2, RPS6KA5, SPTAN1, ST8SIA4	AGRN, CACNA1G, CACNA1I, CACNB1, CACNB3, CDK1, COL1A1, COL1A2, COL4A2, COL5A1, COL6A1, COL6A2, COL6A3, COL9A2, COL9A3, CREB1, FGFR1, FYN, GDNF, GFRA2, GRB2, HRAS, KRAS, MAP2K1, MAP2K2, MAPK1, MAPK3, NCAM1, NRAS, PRNP, PSPN, PTK2, RAF1, RPS6KA5, SOS1, SPTA1, SPTAN1, SPTBN1, SPTBN5, SRC, ST8SIA4, YWHAB
Mitotic G2-G2/M phases	76	19	1.12	0.564	0.33	0.58	1.16	0.651	1.99		C2	AKAP9, CCNA1, CDC25A, CDC25B, CDK5RAP2, CENPJ, CEP131, CEP135, CEP250, CEP41, CKAP5, DYNC1H1, NEDD1, PCM1, PCNT, PRKACA, TUBA1A, TUBG1, TUBGCP2	ACTR1A, AKAP9, ALMS1, CCNA1, CCNA2, CCNB1, CCNB2, CCNH, CDC25A, CDC25B, CDK1, CDK2, CDK5RAP2, CDK7, CENPJ, CEP131, CEP135, CEP164, CEP192, CEP250, CEP290, CEP41, CEP57, CEP63, CEP70, CEP72, CEP76, CETN2, CKAP5, CLASP1, CNTRL, CSNK1D, CSNK1E, DCTN1, DCTN2, DCTN3, DYNC1H1, DYNC1I2, DYNLL1, E2F1, E2F3, FGFR1OP, HAUS2, HSP90AA1, MAPRE1, MNAT1, NEDD1, NINL, NUMA1, OFD1, PAFAH1B1, PCM1, PCNT, PKMYT1, P…
PI3K/AKT activation	34	9	1.19	0.583	0.34	0.6	1.25	0.514	2.78		C2	CDKN1A, CDKN1B, FOXO4, GSK3A, IRS2, PHLPP1, RICTOR, TRIB3, TSC2	AKT1, AKT1S1, AKT2, AKT3, BAD, CASP9, CDKN1A, CDKN1B, CHUK, CREB1, FOXO1, FOXO3, FOXO4, GSK3A, IRS1, IRS2, MAPKAP1, MDM2, MLST8, MTOR, NR4A1, NTRK1, PDPK1, PHLPP1, PIK3CA, PIK3CB, PIK3R1, PTEN, RHOA, RICTOR, RPS6KB2, THEM4, TRIB3, TSC2
Triglyceride Biosynthesis	34	9	1.19	0.583	0.34	0.6	1.25	0.514	2.78		C2	ACACA, AGPAT3, AGPAT5, DGAT2, ELOVL3, ELOVL5, FASN, GK, LPIN2	ACACA, ACLY, ACSL1, ACSL3, ACSL4, ACSL5, ACSL6, AGPAT1, AGPAT2, AGPAT3, AGPAT4, AGPAT5, DGAT1, DGAT2, ELOVL1, ELOVL3, ELOVL5, ELOVL6, ELOVL7, FASN, GK, GPAM, GPAT2, GPAT3, GPAT4, GPD1L, HSD17B12, LCLAT1, LPCAT1, LPCAT4, LPIN1, LPIN2, SLC25A1, TECR
Neuronal System	142	34	1.07	0.468	0.35	0.61	1.1	0.722	1.63		C2	ADCY3, ADCY7, AKAP9, AP2A1, AP2S1, CACNA1A, CACNB3, CALM1, CAMK2D, CAMK4, CHRFAM7A, DLG1, EPB41L1, GABBR1, GNB4, HRAS, KCNA3, KCNAB2, KCNC3, KCNG1, KCNJ2, KCNMB1, MAOA, PANX1, PLCB3, PRKACB, PRKCB, RASGRF2, RPS6KA2, RRAS, SLC38A1, STX11, STX1A, VAMP1	ABAT, ACHE, ACTN2, ADCY3, ADCY4, ADCY6, ADCY7, ADCY9, AKAP5, AKAP9, ALDH2, ALDH5A1, AP2A1, AP2A2, AP2B1, AP2M1, AP2S1, ARHGEF9, BRAF, CACNA1A, CACNA2D3, CACNB1, CACNB3, CALM1, CALM2, CALM3, CAMK2D, CAMK4, CAMKK1, CHRFAM7A, CHRNA5, CHRNA7, CHRNE, COMT, CREB1, DLG1, DLG3, DNAJC5, EPB41L1, GABBR1, GABRR2, GAD1, GLS, GLS2, GLUL, GNAI1, GNAI2, GNAI3, GNAL, GNB1, GNB2, GNB4, GNB5, GNG11, GNG12, GNG2, G…
TAK1 activates NFkB by phosphorylation and activation of IKKs complex	22	6	1.22	0.559	0.37	0.63	1.31	0.418	3.52		C2	IRAK1, NOD1, NOD2, RELA, RIPK2, TRAF6	AGER, APP, CHUK, HMGB1, IKBKB, IKBKG, IRAK1, IRAK2, MAP3K7, NFKB2, NFKBIA, NFKBIB, NOD1, NOD2, RELA, RIPK2, S100A12, S100B, TAB1, TAB2, TAB3, TRAF6
Amino acid transport across the plasma membrane	18	5	1.24	0.557	0.37	0.64	1.34	0.374	4.01		C2	SLC38A1, SLC38A5, SLC43A1, SLC6A6, SLC7A8	SLC16A10, SLC1A4, SLC1A5, SLC36A1, SLC38A1, SLC38A2, SLC38A5, SLC3A2, SLC43A1, SLC43A2, SLC6A12, SLC6A6, SLC7A1, SLC7A11, SLC7A5, SLC7A6, SLC7A7, SLC7A8
Signaling by FGFR1 fusion mutants	18	5	1.24	0.557	0.37	0.64	1.34	0.374	4.01		C2	BCR, PLCG1, STAT3, STAT5A, TRIM24	BCR, CNTRL, CPSF6, CUX1, FGFR1OP, FGFR1OP2, GAB2, GRB2, MYO18A, PIK3CA, PIK3R1, PLCG1, STAT1, STAT3, STAT5A, STAT5B, TRIM24, ZMYM2
Iron uptake and transport	31	8	1.16	0.467	0.39	0.65	1.21	0.468	2.81		C2	ATP6V0E1, ATP6V1H, FTH1, HMOX2, MCOLN1, SLC40A1, STEAP3, TFRC	ABCG2, ATP6V0A2, ATP6V0B, ATP6V0C, ATP6V0D1, ATP6V0D2, ATP6V0E1, ATP6V1A, ATP6V1B2, ATP6V1C1, ATP6V1C2, ATP6V1D, ATP6V1E1, ATP6V1E2, ATP6V1F, ATP6V1G1, ATP6V1G2, ATP6V1H, CP, CYBRD1, FLVCR1, FTH1, FTL, HMOX1, HMOX2, MCOLN1, SLC40A1, SLC46A1, STEAP3, TCIRG1, TFRC
Activated NOTCH1 Transmits Signal to the Nucleus	23	6	1.17	0.435	0.41	0.68	1.23	0.396	3.27		C2	ADAM10, DLL1, DNER, JAG1, MIB2, PSEN2	ADAM10, ADAM17, APH1A, APH1B, ARRB1, ARRB2, DLL1, DNER, DTX1, DTX2, DTX4, JAG1, JAG2, MIB1, MIB2, NCSTN, NEURL1, NUMB, PSEN1, PSEN2, PSENEN, RPS27A, UBA52
G0 and Early G1	23	6	1.17	0.435	0.41	0.68	1.23	0.396	3.27		C2	CCNA1, CDC25A, CDC6, E2F5, LIN9, TFDP1	CCNA1, CCNA2, CCNE1, CCNE2, CDC25A, CDC6, CDK1, CDK2, DYRK1A, E2F1, E2F4, E2F5, HDAC1, LIN37, LIN52, LIN54, LIN9, MYBL2, PCNA, RBBP4, RBL1, RBL2, TFDP1
Glycerophospholipid biosynthesis	62	15	1.08	0.356	0.41	0.68	1.11	0.576	2.03		C2	AGPAT3, AGPAT5, CDS2, CHKA, DGAT2, LPIN2, MBOAT1, PEMT, PHOSPHO1, PLA2G12A, PLD4, PNPLA2, PTDSS2, SELENOI, SLC44A2	ACHE, AGPAT1, AGPAT2, AGPAT3, AGPAT4, AGPAT5, CDIPT, CDS1, CDS2, CEPT1, CHKA, CHPT1, CRLS1, DGAT1, DGAT2, ETNK1, ETNK2, GNPAT, GPAM, GPAT2, GPAT3, GPAT4, GPCPD1, GPD1L, HADHA, HADHB, LCLAT1, LPCAT1, LPCAT2, LPCAT3, LPCAT4, LPGAT1, LPIN1, LPIN2, MBOAT1, MBOAT2, MBOAT7, MGLL, PCYT1A, PCYT2, PEMT, PGS1, PHOSPHO1, PITPNB, PLA2G12A, PLA2G4A, PLA2G4C, PLA2G6, PLBD1, PLD1, PLD2, PLD3, PLD4, PLD6, PNPLA2…
Activation of ATR in response to replication stress	32	8	1.12	0.365	0.42	0.69	1.16	0.45	2.67		C2	ATR, ATRIP, CDC25A, CDC6, MCM3, ORC3, RAD9A, RPA2	ATR, ATRIP, CDC25A, CDC6, CDC7, CDK2, CHEK1, DBF4, HUS1, MCM2, MCM3, MCM4, MCM5, MCM6, MCM7, MCM8, ORC1, ORC2, ORC3, ORC4, ORC5, ORC6, RAD1, RAD17, RAD9A, RFC2, RFC3, RFC4, RFC5, RPA1, RPA2, RPA3
PLC beta mediated events	32	8	1.12	0.365	0.42	0.69	1.16	0.45	2.67		C2	ADCY3, ADCY7, CALM1, CAMK4, ITPR2, PLCB3, PRKACA, PRKACB	ADCY3, ADCY4, ADCY6, ADCY7, ADCY9, CALM1, CALM2, CALM3, CAMK4, CREB1, GNAI1, GNAI2, GNAI3, GNAO1, GNAZ, GRK2, ITPR2, ITPR3, MAPK1, PDE1B, PLA2G4A, PLCB1, PLCB2, PLCB3, PRKACA, PRKACB, PRKAR1A, PRKAR1B, PRKAR2A, PRKAR2B, PRKCA, PRKCD
Signalling to ERKs	32	8	1.12	0.365	0.42	0.69	1.16	0.45	2.67		C2	HRAS, MAP2K2, MAPK12, MAPK13, PLCG1, RALB, RAPGEF1, SHC1	BRAF, CDK1, CRK, FRS2, GRB2, HRAS, KIDINS220, KRAS, MAP2K1, MAP2K2, MAPK1, MAPK11, MAPK12, MAPK13, MAPK14, MAPK3, MAPKAPK2, MAPKAPK3, NRAS, NTRK1, PLCG1, RAF1, RALA, RALB, RALGDS, RAP1A, RAPGEF1, RIT1, SHC1, SOS1, SRC, YWHAB
G alpha (12/13) signalling events	58	14	1.08	0.334	0.42	0.69	1.11	0.56	2.06		C2	AKAP13, ARHGEF11, ARHGEF3, FGD2, GNA13, GNB4, ITSN1, PLXNB1, PREX1, RASGRF2, ROCK1, TIAM2, TRIO, VAV1	ABR, AKAP13, ARHGAP4, ARHGEF1, ARHGEF11, ARHGEF12, ARHGEF17, ARHGEF18, ARHGEF2, ARHGEF3, ARHGEF6, ARHGEF9, CDC42, ECT2, FGD2, FGD3, FGD4, GNA12, GNA13, GNB1, GNB2, GNB4, GNB5, GNG11, GNG12, GNG2, GNG4, GNG5, GNG7, GNG8, GNGT2, ITSN1, NET1, OBSCN, PIK3CA, PIK3R1, PIK3R3, PLEKHG2, PLXNB1, PREX1, RAC1, RAC2, RASGRF1, RASGRF2, RHOA, RHOB, RHOC, RHOG, ROCK1, ROCK2, SOS1, SOS2, TBXA2R, TIAM1, TIAM2, TR…
Glycosaminoglycan metabolism	77	18	1.05	0.224	0.46	0.73	1.06	0.589	1.83		C2	ABCC5, B3GNT2, CHST11, CHST12, CHST15, EXT1, EXT2, GPC1, GPC4, HPSE, HS3ST1, HS6ST1, HS6ST1P1, NDST1, SLC9A1, ST3GAL1, ST3GAL6, VCAN	ABCC5, AGRN, ARSB, B3GALT6, B3GAT1, B3GAT2, B3GAT3, B3GNT2, B3GNT4, B3GNT7, B4GALT1, B4GALT2, B4GALT3, B4GALT4, B4GALT5, B4GALT6, B4GALT7, B4GAT1, CD44, CHPF, CHPF2, CHST11, CHST12, CHST13, CHST14, CHST15, CHST2, CHST3, CHST7, CHSY1, CSGALNACT1, CSGALNACT2, CSPG4, DSE, EXT1, EXT2, GLB1, GLCE, GNS, GPC1, GPC2, GPC4, GUSB, GXYLT1, GXYLT2, HAS1, HAS3, HEXA, HEXB, HMMR, HPSE, HS2ST1, HS3ST1, HS3ST2, …
Signaling by ERBB4	77	18	1.05	0.224	0.46	0.73	1.06	0.589	1.83		C2	CDKN1A, CDKN1B, CUL1, CXCL12, FOXO4, GSK3A, HRAS, MAP2K2, NCOR1, PHLPP1, PRLR, PSEN2, RBX1, RICTOR, SHC1, STAT5A, TRIB3, TSC2	ADAM17, AKT1, AKT1S1, AKT2, AKT3, APH1A, APH1B, BAD, BTRC, CASP9, CDK1, CDKN1A, CDKN1B, CHUK, CREB1, CUL1, CXCL12, EGF, ERBB3, EREG, ESR1, FOXO1, FOXO3, FOXO4, GFAP, GRB2, GSK3A, HBEGF, HRAS, JAK2, KRAS, MAP2K1, MAP2K2, MAPK1, MAPK3, MAPKAP1, MDM2, MLST8, MTOR, NCOR1, NCSTN, NEDD4, NR4A1, NRAS, NRG1, NRG4, PDPK1, PHLPP1, PIK3CA, PIK3R1, PRL, PRLR, PSEN1, PSEN2, PSENEN, PTEN, RAF1, RBX1, RICTOR, R…
TRAF6 mediated NF-kB activation	20	5	1.12	0.289	0.47	0.75	1.16	0.33	3.36		C2	DDX58, IFIH1, RELA, TRAF6, TRIM25	AGER, APP, CHUK, DDX58, HMGB1, IFIH1, IKBKB, IKBKG, MAP3K1, MAVS, NFKB2, NFKBIA, NFKBIB, RELA, RNF135, S100A12, S100B, TRAF2, TRAF6, TRIM25
Nuclear signaling by ERBB4	29	7	1.08	0.236	0.48	0.75	1.11	0.399	2.69		C2	CUL1, CXCL12, NCOR1, PRLR, PSEN2, RBX1, STAT5A	ADAM17, APH1A, APH1B, BTRC, CUL1, CXCL12, EREG, ESR1, GFAP, HBEGF, JAK2, NCOR1, NCSTN, NRG1, NRG4, PRL, PRLR, PSEN1, PSEN2, PSENEN, RBX1, S100B, SH2B1, SKP1, STAT5A, STAT5B, TAB2, WWOX, YAP1
Mitotic G1-G1/S phases	127	29	1.02	0.141	0.48	0.75	1.03	0.655	1.58		C2	CCNA1, CCND1, CDC25A, CDC6, CDKN1A, CDKN1B, CDKN2B, CDKN2D, CKS1B, CUL1, E2F2, E2F5, FBXO5, LIN9, MAX, MCM3, ORC3, POLA2, POLE, PPP2R2A, PSMA4, PSMB10, PSMB8, PSMB9, PSME1, RB1, RPA2, TFDP1, TK2	CCNA1, CCNA2, CCNB1, CCND1, CCND2, CCND3, CCNE1, CCNE2, CCNH, CDC25A, CDC6, CDC7, CDK1, CDK2, CDK4, CDK6, CDK7, CDKN1A, CDKN1B, CDKN2A, CDKN2B, CDKN2C, CDKN2D, CDT1, CKS1B, CUL1, DBF4, DHFR, DYRK1A, E2F1, E2F2, E2F3, E2F4, E2F5, FBXO5, HDAC1, LIN37, LIN52, LIN54, LIN9, MAX, MCM2, MCM3, MCM4, MCM5, MCM6, MCM7, MCM8, MNAT1, MYBL2, MYC, ORC1, ORC2, ORC3, ORC4, ORC5, ORC6, PCNA, PKMYT1, POLA1, POLA2,…
trans-Golgi Network Vesicle Budding	56	13	1.04	0.162	0.49	0.76	1.05	0.519	2		C2	BLOC1S3, CTSZ, DNAJC6, DNASE2, FTH1, IGF2R, NAPA, NECAP1, SNX2, TBC1D8B, TFRC, TGOLN2, TXNDC5	AP1B1, AP1G1, AP1M1, AP1S1, AP1S2, AP3B1, AP3S1, AP4B1, AP4E1, ARF1, ARRB1, BLOC1S1, BLOC1S3, BLOC1S4, BLOC1S6, CLTA, CLTC, CPD, CTSZ, DNAJC6, DNASE2, DNM2, DTNBP1, FTH1, FTL, GAK, GBF1, GNS, HIP1R, HSPA8, IGF2R, M6PR, NAPA, NECAP1, OCRL, PICALM, PIK3C2A, PUM1, RAB5C, SH3D19, SNAP23, SNAPIN, SNX2, SNX5, SNX9, SORT1, STX4, TBC1D8B, TFRC, TGOLN2, TPD52, TXNDC5, VAMP2, VAMP7, VAMP8, YIPF6
Cholesterol biosynthesis	21	5	1.07	0.165	0.52	0.79	1.09	0.311	3.11		C2	DHCR24, FDFT1, GGPS1, HMGCS1, LSS	CYP51A1, DHCR24, DHCR7, EBP, FDFT1, FDPS, GGPS1, HMGCR, HMGCS1, HSD17B7, IDI1, LBR, LSS, MSMO1, MVD, MVK, NSDHL, PMVK, SC5D, SQLE, TM7SF2
DARPP-32 events	21	5	1.07	0.165	0.52	0.79	1.09	0.311	3.11		C2	CALM1, CDK5, PDE4B, PRKACA, PRKACB	CALM1, CALM2, CALM3, CDK5, PDE4B, PDE4D, PPP1CA, PPP2CA, PPP2CB, PPP2R1A, PPP2R1B, PPP2R5D, PPP3CA, PPP3CB, PPP3R1, PRKACA, PRKACB, PRKAR1A, PRKAR1B, PRKAR2A, PRKAR2B
Sulfur amino acid metabolism	21	5	1.07	0.165	0.52	0.79	1.09	0.311	3.11		C2	APIP, CNDP2, GOT1, MAT2A, MAT2B	ADI1, AHCY, APIP, CBS, CNDP2, CSAD, CTH, ENOPH1, ETHE1, GCLC, GCLM, GOT1, MAT2A, MAT2B, MRI1, MTAP, MTR, SLC25A10, SQOR, SUOX, TST
Amino acid and oligopeptide SLC transporters	26	6	1.03	0.0934	0.54	0.8	1.04	0.343	2.7		C2	SLC15A4, SLC38A1, SLC38A5, SLC43A1, SLC6A6, SLC7A8	SLC15A2, SLC15A3, SLC15A4, SLC16A10, SLC17A5, SLC17A7, SLC1A2, SLC1A3, SLC1A4, SLC1A5, SLC25A10, SLC36A1, SLC38A1, SLC38A2, SLC38A5, SLC3A2, SLC43A1, SLC43A2, SLC6A12, SLC6A6, SLC7A1, SLC7A11, SLC7A5, SLC7A6, SLC7A7, SLC7A8
Purine metabolism	26	6	1.03	0.0934	0.54	0.8	1.04	0.343	2.7		C2	CAT, DCK, GART, GMPR, IMPDH2, NT5C2	ADA, ADAL, ADK, ADSL, AMPD2, AMPD3, APRT, ATIC, CAT, DCK, DGUOK, GART, GMPR, GMPR2, GMPS, GPX1, HPRT1, IMPDH1, IMPDH2, NT5C, NT5C2, NT5E, PAICS, PFAS, PNP, PPAT
Deadenylation-dependent mRNA decay	44	10	1.02	0.0657	0.53	0.8	1.02	0.451	2.12		C2	CNOT3, DCP1A, DCP2, EIF4A2, EXOSC9, LSM2, PABPC1, PATL1, TNKS1BP1, XRN1	CNOT10, CNOT11, CNOT2, CNOT3, CNOT4, CNOT6, CNOT7, CNOT8, CNOT9, DCP1A, DCP1B, DCP2, DCPS, DDX6, DIS3, EDC3, EDC4, EIF4A1, EIF4A2, EIF4A3, EIF4B, EIF4E, EIF4G1, EXOSC1, EXOSC2, EXOSC3, EXOSC4, EXOSC5, EXOSC6, EXOSC7, EXOSC8, EXOSC9, LSM1, LSM2, LSM3, LSM4, LSM5, LSM6, PABPC1, PAIP1, PARN, PATL1, TNKS1BP1, XRN1
S Phase	103	23	1	0.00361	0.54	0.8	1	0.599	1.61		C2	CCNA1, CCND1, CDC25A, CDC25B, CDC6, CDKN1A, CDKN1B, CKS1B, CUL1, GINS1, MAX, MCM3, ORC3, POLA2, POLD1, POLE, PSMA4, PSMB10, PSMB8, PSMB9, PSME1, RB1, RPA2	CCNA1, CCNA2, CCND1, CCNE1, CCNE2, CCNH, CDC25A, CDC25B, CDC6, CDK2, CDK4, CDK7, CDKN1A, CDKN1B, CDT1, CKS1B, CUL1, DNA2, FEN1, GINS1, GINS2, GINS4, LIG1, MAX, MCM2, MCM3, MCM4, MCM5, MCM6, MCM7, MCM8, MNAT1, MYC, ORC1, ORC2, ORC3, ORC4, ORC5, ORC6, PCNA, POLA1, POLA2, POLD1, POLD2, POLD3, POLD4, POLE, PRIM1, PRIM2, PSMA1, PSMA2, PSMA3, PSMA4, PSMA5, PSMA6, PSMA7, PSMB1, PSMB10, PSMB2, PSMB3, PSM…
G alpha (z) signalling events	31	7	1.01	0.0355	0.56	0.81	1.02	0.369	2.43		C2	ADCY3, ADCY7, GNB4, PRKCB, PRKCE, PRKCQ, RGS20	ADCY3, ADCY4, ADCY6, ADCY7, ADCY9, GNAI1, GNAI2, GNAI3, GNAS, GNAZ, GNB1, GNB2, GNB4, GNB5, GNG11, GNG12, GNG2, GNG4, GNG5, GNG7, GNG8, GNGT2, PRKCA, PRKCB, PRKCD, PRKCE, PRKCH, PRKCQ, RGS17, RGS19, RGS20
Meiosis	40	9	1.01	0.0281	0.55	0.81	1.01	0.423	2.18		C2	ATR, BRCA1, MLH3, NBN, RAD50, RPA2, STAG3, TINF2, TOP3A	ACD, ATM, ATR, BLM, BRCA1, BRCA2, CDK2, CDK4, DIDO1, HSPA2, LMNA, LMNB1, MLH1, MLH3, MRE11, NBN, POT1, RAD21, RAD50, RAD51, RAD51C, RBBP8, REC8, RPA1, RPA2, RPA3, SMC1A, SMC3, STAG1, STAG2, STAG3, SUN2, SYNE1, SYNE2, TERF1, TERF2, TERF2IP, TINF2, TOP3A, UBE2I
Glucagon signaling in metabolic regulation	22	5	1.02	0.0464	0.56	0.82	1.02	0.295	2.89		C2	ADCY3, ADCY7, GNB4, PRKACA, PRKACB	ADCY3, ADCY4, ADCY6, ADCY7, ADCY9, GNAS, GNB1, GNB2, GNB4, GNG11, GNG12, GNG2, GNG4, GNG5, GNG7, GNG8, PRKACA, PRKACB, PRKAR1A, PRKAR1B, PRKAR2A, PRKAR2B
Activation of the pre-replicative complex	27	6	0.996	-0.0116	0.58	0.83	0.995	0.328	2.55		C2	CDC6, MCM3, ORC3, POLA2, POLE, RPA2	CDC6, CDC7, CDK2, CDT1, DBF4, MCM2, MCM3, MCM4, MCM5, MCM6, MCM7, MCM8, ORC1, ORC2, ORC3, ORC4, ORC5, ORC6, POLA1, POLA2, POLE, PRIM1, PRIM2, RPA1, RPA2, RPA3, RPA4
Signaling by FGFR mutants	27	6	0.996	-0.0116	0.58	0.83	0.995	0.328	2.55		C2	BCR, HRAS, PLCG1, STAT3, STAT5A, TRIM24	BCR, CNTRL, CPSF6, CUX1, FGF2, FGF9, FGFR1, FGFR1OP, FGFR1OP2, FRS2, GAB1, GAB2, GRB2, HRAS, KRAS, MYO18A, NRAS, PIK3CA, PIK3R1, PLCG1, SOS1, STAT1, STAT3, STAT5A, STAT5B, TRIM24, ZMYM2
Synthesis of PIPs at the plasma membrane	27	6	0.996	-0.0116	0.58	0.83	0.995	0.328	2.55		C2	INPP4B, MTM1, MTMR1, PI4K2A, PI4K2B, PIP5K1C	INPP4B, INPP5K, INPPL1, MTM1, MTMR1, MTMR14, MTMR3, MTMR6, PI4K2A, PI4K2B, PIK3C2A, PIK3C2B, PIK3CA, PIK3CB, PIK3CD, PIK3CG, PIK3R1, PIK3R3, PIK3R5, PIK3R6, PIP4K2A, PIP4K2B, PIP5K1B, PIP5K1C, PTEN, SYNJ1, SYNJ2
Phospholipid metabolism	156	34	0.977	-0.157	0.59	0.85	0.97	0.641	1.43		C2	ACER3, AGPAT3, AGPAT5, ASAH2, CDS2, CHKA, CSNK1G2, CTSA, DGAT2, INPP4B, LPIN2, MBOAT1, MTM1, MTMR1, MTMR2, PEMT, PHOSPHO1, PI4K2A, PI4K2B, PI4KA, PIP5K1C, PLA2G12A, PLD4, PNPLA2, PSAP, PTDSS2, SELENOI, SGPP1, SGPP2, SLC44A2, SMPD3, SPTLC2, SUMF1, VAC14	ACER2, ACER3, ACHE, AGPAT1, AGPAT2, AGPAT3, AGPAT4, AGPAT5, ARF1, ARF3, ARSA, ARSB, ARSG, ARSK, ASAH1, ASAH2, CDIPT, CDS1, CDS2, CEPT1, CERK, CERS2, CERS4, CERS5, CERS6, CHKA, CHPT1, CRLS1, CSNK1G2, CTSA, DEGS1, DGAT1, DGAT2, ETNK1, ETNK2, FIG4, GALC, GBA, GBA2, GLA, GLB1, GM2A, GNPAT, GPAM, GPAT2, GPAT3, GPAT4, GPCPD1, GPD1L, HADHA, HADHB, HEXA, HEXB, INPP4B, INPP5E, INPP5K, INPPL1, KDSR, LCLAT1…
Metabolism of carbohydrates	179	39	0.976	-0.171	0.6	0.85	0.969	0.66	1.39		C2	ABCC5, B3GNT2, CALM1, CHST11, CHST12, CHST15, EXT1, EXT2, FBP1, G6PD, GALE, GALK1, GOT1, GPC1, GPC4, HPSE, HS3ST1, HS6ST1, HS6ST1P1, NDST1, NUP188, NUP205, NUP214, NUP62, NUP93, PGAM1, PGD, POM121, PRKACA, PRKACB, PYGL, RANBP2, SLC37A4, SLC9A1, ST3GAL1, ST3GAL6, TKT, TPR, VCAN	AAAS, ABCC5, AGL, AGRN, ALDOA, ALDOC, AMY2B, ARSB, B3GALT6, B3GAT1, B3GAT2, B3GAT3, B3GNT2, B3GNT4, B3GNT7, B4GALT1, B4GALT2, B4GALT3, B4GALT4, B4GALT5, B4GALT6, B4GALT7, B4GAT1, CALM1, CALM2, CALM3, CD44, CHPF, CHPF2, CHST11, CHST12, CHST13, CHST14, CHST15, CHST2, CHST3, CHST7, CHSY1, CSGALNACT1, CSGALNACT2, CSPG4, DSE, ENO1, ENO2, ENO3, EXT1, EXT2, FBP1, G6PC3, G6PD, GALE, GALK1, GALT, GAPDH, G…
Transport of glucose and other sugars, bile salts and organic acids, metal ions and amine compounds	42	9	0.96	-0.138	0.61	0.87	0.949	0.399	2.03		C2	SLC22A16, SLC22A5, SLC2A12, SLC2A9, SLC39A8, SLC40A1, SLC44A2, SLC5A3, SLC6A6	CP, RHCG, SLC11A1, SLC16A1, SLC16A3, SLC16A7, SLC22A1, SLC22A15, SLC22A16, SLC22A18, SLC22A4, SLC22A5, SLC2A1, SLC2A11, SLC2A12, SLC2A13, SLC2A3, SLC2A5, SLC2A6, SLC2A8, SLC2A9, SLC30A1, SLC30A5, SLC30A7, SLC31A1, SLC39A1, SLC39A10, SLC39A3, SLC39A4, SLC39A6, SLC39A7, SLC39A8, SLC40A1, SLC41A1, SLC41A2, SLC44A1, SLC44A2, SLC47A1, SLC5A3, SLC6A12, SLC6A3, SLC6A6
Collagen formation	33	7	0.951	-0.152	0.63	0.88	0.937	0.343	2.22		C2	ADAMTS2, BMP1, COL1A1, COL6A1, COL6A3, COLGALT1, PLOD2	ADAMTS14, ADAMTS2, BMP1, COL15A1, COL1A1, COL1A2, COL22A1, COL23A1, COL24A1, COL27A1, COL4A2, COL5A1, COL5A3, COL6A1, COL6A2, COL6A3, COL7A1, COL8A2, COL9A2, COL9A3, COLGALT1, COLGALT2, CRTAP, P3H2, P3H3, P4HB, PCOLCE, PCOLCE2, PLOD1, PLOD2, PLOD3, PPIB, SERPINH1
Sphingolipid de novo biosynthesis	24	5	0.934	-0.175	0.65	0.88	0.916	0.267	2.54		C2	ACER3, CSNK1G2, SGPP1, SGPP2, SPTLC2	ACER2, ACER3, CERS2, CERS4, CERS5, CERS6, CSNK1G2, DEGS1, KDSR, OSBP, PLPP1, PLPP3, PPM1L, SGMS1, SGMS2, SGPL1, SGPP1, SGPP2, SPHK1, SPHK2, SPTLC1, SPTLC2, VAPA, VAPB
Interleukin-3, 5 and GM-CSF signaling	38	8	0.943	-0.187	0.64	0.88	0.928	0.367	2.08		C2	BLNK, HRAS, PRKACB, PTPN6, RAPGEF1, SHC1, STAT5A, VAV1	BLNK, CBL, CRK, CRKL, CSF2, CSF2RA, CSF2RB, FYN, GAB2, GRB2, HCK, HRAS, IL2RA, IL2RB, IL2RG, IL3RA, INPPL1, JAK1, JAK2, JAK3, LYN, PIK3CA, PIK3CB, PIK3CD, PIK3R1, PIK3R3, PRKACB, PTPN6, RAPGEF1, SHC1, SOS1, STAT5A, STAT5B, SYK, TEC, VAV1, YES1, YWHAZ
Activation of Chaperone Genes by XBP1(S)	43	9	0.938	-0.218	0.65	0.88	0.921	0.388	1.96		C2	ACADVL, EDEM1, FKBP14, GSK3A, PDIA6, SHC1, TLN1, WFS1, XBP1	ACADVL, ADD1, ARFGAP1, ATP6V0D1, CTDSP2, CUL7, CXXC1, DCTN1, DDX11, DDX12P, DNAJB11, DNAJB9, DNAJC3, EDEM1, EXTL3, FKBP14, GOSR2, GSK3A, HDGF, HYOU1, KLHDC3, LMNA, MYDGF, PDIA5, PDIA6, PPP2R5B, PREB, SEC31A, SERP1, SHC1, SRPRA, SRPRB, SSR1, SYVN1, TATDN2, TLN1, TPP1, TSPYL2, WFS1, WIPI1, XBP1, YIF1A, ZBTB17
PI Metabolism	43	9	0.938	-0.218	0.65	0.88	0.921	0.388	1.96		C2	INPP4B, MTM1, MTMR1, MTMR2, PI4K2A, PI4K2B, PI4KA, PIP5K1C, VAC14	ARF1, ARF3, FIG4, INPP4B, INPP5E, INPP5K, INPPL1, MTM1, MTMR1, MTMR14, MTMR2, MTMR3, MTMR4, MTMR6, MTMR7, OCRL, PI4K2A, PI4K2B, PI4KA, PI4KB, PIK3C2A, PIK3C2B, PIK3C3, PIK3CA, PIK3CB, PIK3CD, PIK3CG, PIK3R1, PIK3R3, PIK3R4, PIK3R5, PIK3R6, PIKFYVE, PIP4K2A, PIP4K2B, PIP5K1B, PIP5K1C, PITPNB, PTEN, SACM1L, SYNJ1, SYNJ2, VAC14
Post-translational protein modification	141	30	0.953	-0.298	0.65	0.88	0.94	0.605	1.42		C2	ALG14, ALG9, B3GNT2, B3GNT9, C1GALT1, C1GALT1C1, EDEM1, EDEM3, FURIN, GALNT10, GALNT2, GALNT3, GCNT1, GCNT4, MGAT2, MGAT3, MGAT4A, MGAT4B, MGAT5, MUCL1, PDIA3, PGAP1, PIGX, PLAUR, PROS1, ST3GAL1, ST6GAL1, SUMF1, UGGT1, UGGT2	ALG1, ALG10, ALG10B, ALG11, ALG12, ALG13, ALG14, ALG2, ALG3, ALG5, ALG6, ALG8, ALG9, ARSA, ARSB, ARSG, ARSK, B3GNT2, B3GNT4, B3GNT5, B3GNT7, B3GNT8, B3GNT9, B3GNTL1, B4GALT1, B4GALT2, B4GALT3, B4GALT4, B4GALT5, B4GALT6, C1GALT1, C1GALT1C1, CALR, CANX, DAD1, DDOST, DHPS, DOHH, DOLK, DOLPP1, DPAGT1, DPM1, DPM2, DPM3, EDEM1, EDEM2, EDEM3, EIF5A, EIF5A2, FURIN, FUT8, GALNT1, GALNT10, GALNT11, GALNT12…
mRNA 3'-end processing	34	7	0.923	-0.242	0.66	0.89	0.902	0.331	2.13		C2	CPSF1, CSTF3, DHX38, NFX1, SRSF4, SRSF5, SRSF7	ALYREF, CDC40, CLP1, CPSF1, CPSF2, CPSF3, CPSF7, CSTF1, CSTF2, CSTF3, DHX38, MAGOH, NCBP1, NCBP2, NFX1, NUDT21, PABPN1, PAPOLA, PCF11, RBM8A, RNPS1, SRRM1, SRSF1, SRSF11, SRSF2, SRSF3, SRSF4, SRSF5, SRSF6, SRSF7, SRSF9, U2AF1, U2AF2, UPF3B
Cell Cycle, Mitotic	294	63	0.96	-0.369	0.67	0.89	0.948	0.704	1.26		C2	AHCTF1, AKAP9, AURKA, BUB1, CCNA1, CCND1, CDC14A, CDC25A, CDC25B, CDC6, CDK5RAP2, CDKN1A, CDKN1B, CDKN2B, CDKN2D, CENPC, CENPJ, CENPN, CEP131, CEP135, CEP250, CEP41, CKAP5, CKS1B, CUL1, DSN1, DYNC1H1, E2F2, E2F5, FBXO5, GINS1, GORASP1, LIN9, MAX, MCM3, NDC80, NEDD1, ORC3, PCM1, PCNT, POLA2, POLD1, POLE, PPP2R2A, PPP2R5C, PRKACA, PSMA4, PSMB10, PSMB8, PSMB9, PSME1, PTTG1, RANBP2, RANGAP1, RB1, RPA…	ACTR1A, AHCTF1, AKAP9, ALMS1, ANAPC1, ANAPC10, ANAPC11, ANAPC2, ANAPC4, ANAPC5, ANAPC7, AURKA, AURKB, B9D2, BIRC5, BTRC, BUB1, BUB3, CCNA1, CCNA2, CCNB1, CCNB2, CCND1, CCND2, CCND3, CCNE1, CCNE2, CCNH, CDC14A, CDC16, CDC20, CDC23, CDC25A, CDC25B, CDC26, CDC27, CDC6, CDC7, CDCA8, CDK1, CDK2, CDK4, CDK5RAP2, CDK6, CDK7, CDKN1A, CDKN1B, CDKN2A, CDKN2B, CDKN2C, CDKN2D, CDT1, CENPA, CENPC, CENPH, CENP…
Gluconeogenesis	25	5	0.896	-0.278	0.69	0.91	0.87	0.255	2.39		C2	FBP1, GOT1, PGAM1, PRKACA, PRKACB	ALDOA, ALDOC, ENO1, ENO2, ENO3, FBP1, GAPDH, GOT1, GOT2, GPI, MDH1, MDH2, PC, PCK2, PGAM1, PGK1, PRKACA, PRKACB, SLC25A1, SLC25A10, SLC25A11, SLC25A12, SLC25A13, TPI1, TPI1P1
Interleukin-2 signaling	36	7	0.871	-0.414	0.72	0.96	0.84	0.31	1.96		C2	HRAS, LCK, MAP2K2, PTK2B, PTPN6, SHC1, STAT5A	CDK1, CSF2, CSF2RA, CSF2RB, GAB2, GRB2, HRAS, IL2RA, IL2RB, IL2RG, IL3RA, INPPL1, JAK1, JAK2, JAK3, KRAS, LCK, MAP2K1, MAP2K2, MAPK1, MAPK3, NRAS, PIK3CA, PIK3CB, PIK3CD, PIK3R1, PIK3R3, PTK2B, PTPN6, RAF1, SHC1, SOS1, STAT5A, STAT5B, SYK, YWHAB
RNA Polymerase I Transcription	27	5	0.83	-0.474	0.75	0.98	0.791	0.234	2.14		C2	CAVIN1, KAT2B, POLR1A, TAF1B, UBTF	CAVIN1, CBX3, CCNH, CDK7, EHMT2, ERCC2, ERCC3, ERCC6, GTF2H1, GTF2H2, GTF2H2B, GTF2H3, KAT2B, MAPK3, MBD2, MNAT1, POLR1A, POLR1B, POLR1C, POLR1D, POLR2H, POLR2K, RRN3, TAF1A, TAF1B, TAF1C, UBTF
Potassium Channels	37	7	0.848	-0.497	0.75	0.98	0.812	0.301	1.89		C2	GABBR1, KCNA3, KCNAB2, KCNC3, KCNG1, KCNJ2, KCNMB1	GABBR1, GNB1, GNB2, GNG12, GNG2, GNG4, GNG5, GNG7, GNG8, GNGT2, HCN2, HCN3, KCNA3, KCNAB2, KCNC3, KCNC4, KCND1, KCNG1, KCNH3, KCNH4, KCNJ10, KCNJ11, KCNJ14, KCNJ15, KCNJ2, KCNJ5, KCNK13, KCNK6, KCNK7, KCNMB1, KCNMB3, KCNMB4, KCNN1, KCNN3, KCNN4, KCNQ1, KCNS3
Platelet homeostasis	47	9	0.858	-0.522	0.75	0.98	0.824	0.35	1.74		C2	ATP2A3, GNB4, ITPR2, KCNMB1, PDE3B, PDE9A, PPP2R5C, PTGIR, PTPN6	ATP2A2, ATP2A3, FGR, GNAS, GNB1, GNB2, GNB4, GNB5, GNG11, GNG12, GNG2, GNG4, GNG5, GNG7, GNG8, GNGT2, ITPR2, ITPR3, KCNMB1, KCNMB3, KCNMB4, LRP8, MAPK14, ORAI1, P2RX1, PDE1B, PDE2A, PDE3B, PDE5A, PDE6B, PDE6G, PDE9A, PECAM1, PLA2G4A, PPP2CA, PPP2CB, PPP2R1A, PPP2R1B, PPP2R5A, PPP2R5B, PPP2R5C, PPP2R5D, PPP2R5E, PTGIR, PTPN6, SLC8A1, STIM1
Sphingolipid metabolism	52	10	0.862	-0.535	0.75	0.98	0.828	0.37	1.68		C2	ACER3, ASAH2, CSNK1G2, CTSA, PSAP, SGPP1, SGPP2, SMPD3, SPTLC2, SUMF1	ACER2, ACER3, ARSA, ARSB, ARSG, ARSK, ASAH1, ASAH2, CERK, CERS2, CERS4, CERS5, CERS6, CSNK1G2, CTSA, DEGS1, GALC, GBA, GBA2, GLA, GLB1, GM2A, HEXA, HEXB, KDSR, NEU1, NEU3, NEU4, OSBP, PLPP1, PLPP3, PPM1L, PSAP, SGMS1, SGMS2, SGPL1, SGPP1, SGPP2, SMPD1, SMPD2, SMPD3, SMPD4, SPHK1, SPHK2, SPTLC1, SPTLC2, STS, SUMF1, SUMF2, UGCG, VAPA, VAPB
Transport of inorganic cations/anions and amino acids/oligopeptides	52	10	0.862	-0.535	0.75	0.98	0.828	0.37	1.68		C2	SLC12A6, SLC15A4, SLC26A2, SLC38A1, SLC38A5, SLC43A1, SLC6A6, SLC7A8, SLC9A1, SLC9A5	SLC12A2, SLC12A4, SLC12A6, SLC12A7, SLC15A2, SLC15A3, SLC15A4, SLC16A10, SLC17A5, SLC17A7, SLC1A2, SLC1A3, SLC1A4, SLC1A5, SLC20A1, SLC20A2, SLC24A1, SLC24A3, SLC24A4, SLC25A10, SLC26A2, SLC26A4, SLC26A6, SLC26A9, SLC36A1, SLC38A1, SLC38A2, SLC38A5, SLC3A2, SLC43A1, SLC43A2, SLC4A2, SLC4A4, SLC4A7, SLC4A8, SLC6A12, SLC6A6, SLC7A1, SLC7A11, SLC7A5, SLC7A6, SLC7A7, SLC7A8, SLC8A1, SLC8B1, SLC9A1, S…
Regulation of Insulin Secretion by Glucagon-like Peptide-1	28	5	0.8	-0.567	0.78	0.98	0.756	0.224	2.04		C2	GNB4, ITPR2, PRKACA, PRKACB, RAPGEF3	ADCY6, AKAP5, GNAS, GNB1, GNB2, GNB4, GNB5, GNG11, GNG12, GNG2, GNG4, GNG5, GNG7, GNG8, GNGT2, IQGAP1, ITPR2, ITPR3, KCNS3, PRKACA, PRKACB, PRKAR1A, PRKAR1B, PRKAR2A, PRKAR2B, RAP1A, RAP1B, RAPGEF3
Cleavage of Growing Transcript in the Termination Region	43	8	0.834	-0.585	0.77	0.98	0.795	0.318	1.75		C2	CPSF1, CSTF3, DHX38, LSM10, NFX1, SRSF4, SRSF5, SRSF7	ALYREF, CDC40, CLP1, CPSF1, CPSF2, CPSF3, CPSF7, CSTF1, CSTF2, CSTF3, DHX38, LSM10, LSM11, MAGOH, NCBP1, NCBP2, NFX1, NUDT21, PABPN1, PAPOLA, PCF11, RBM8A, RNPS1, SLBP, SNRPB, SNRPD3, SNRPE, SNRPF, SNRPG, SRRM1, SRSF1, SRSF11, SRSF2, SRSF3, SRSF4, SRSF5, SRSF6, SRSF7, SRSF9, U2AF1, U2AF2, UPF3B, ZNF473
Protein folding	48	9	0.84	-0.594	0.77	0.98	0.803	0.342	1.69		C2	FBXO4, FBXO6, KIFC3, NOP56, TBCC, TUBA1A, TUBA1B, TUBA1C, TUBB1	ACTB, AP3M1, ARFGEF2, CCT2, CCT3, CCT4, CCT5, CCT6A, CCT7, CCT8, FBXL3, FBXL5, FBXO4, FBXO6, FBXW2, FBXW4, FBXW5, FBXW7, FKBP9, KIF13A, KIFC3, LONP2, NOP56, PFDN1, PFDN2, PFDN4, PFDN5, PFDN6, SPHK1, TBCA, TBCB, TBCC, TBCD, TBCE, TCP1, TUBA1A, TUBA1B, TUBA1C, TUBA4A, TUBB1, TUBB2A, TUBB2B, TUBB4A, TUBB4B, TUBB6, USP11, VBP1, XRN2
Opioid Signalling	58	11	0.85	-0.614	0.78	0.98	0.814	0.38	1.6		C2	ADCY3, ADCY7, CALM1, CAMK4, CDK5, GNB4, ITPR2, PDE4B, PLCB3, PRKACA, PRKACB	ADCY3, ADCY4, ADCY6, ADCY7, ADCY9, CALM1, CALM2, CALM3, CAMK4, CDK5, CREB1, GNAI1, GNAI2, GNAI3, GNAL, GNAO1, GNAZ, GNB1, GNB2, GNB4, GNB5, GNG11, GNG12, GNG2, GNG4, GNG5, GNG7, GNG8, GNGT2, GRK2, ITPR2, ITPR3, MAPK1, PDE1B, PDE4B, PDE4D, PLA2G4A, PLCB1, PLCB2, PLCB3, POMC, PPP1CA, PPP2CA, PPP2CB, PPP2R1A, PPP2R1B, PPP2R5D, PPP3CA, PPP3CB, PPP3R1, PRKACA, PRKACB, PRKAR1A, PRKAR1B, PRKAR2A, PRKAR2…
DNA Repair	102	20	0.879	-0.659	0.78	0.98	0.848	0.492	1.4		C2	ATR, BRCA1, BRIP1, DDB2, FAAP100, FANCF, FANCL, MDC1, MUTYH, NBN, POLD1, POLE, PRKDC, RAD50, REV3L, RPA2, TP53BP1, USP1, XRCC1, ZBTB32	ALKBH2, ALKBH3, APEX1, ATM, ATR, BRCA1, BRCA2, BRIP1, CCNH, CDK7, DDB1, DDB2, ERCC1, ERCC2, ERCC3, ERCC4, ERCC5, ERCC6, ERCC8, FAAP100, FAAP24, FANCA, FANCB, FANCC, FANCD2, FANCE, FANCF, FANCG, FANCL, FANCM, FEN1, GTF2H1, GTF2H2, GTF2H2B, GTF2H3, LIG1, LIG3, LIG4, MAD2L2, MBD4, MDC1, MGMT, MNAT1, MPG, MRE11, MUTYH, NBN, NTHL1, OGG1, PALB2, PCNA, POLB, POLD1, POLD2, POLD3, POLD4, POLE, POLH, POLR2…
Diabetes pathways	107	21	0.879	-0.671	0.78	0.98	0.849	0.499	1.38		C2	ACADVL, ATF3, DCP2, EDEM1, ERN1, EXOC2, EXOC6, EXOSC9, FKBP14, GSK3A, IGF2BP1, IGFBP4, LEP, MMP1, MMP2, PDIA6, SHC1, STX1A, TLN1, WFS1, XBP1	ACADVL, ADD1, ARFGAP1, ATF3, ATF4, ATF4P3, ATF6, ATP6V0D1, CALR, CCL2, CTDSP2, CUL7, CXCL8, CXXC1, DCP2, DCTN1, DDIT3, DDX11, DDX12P, DIS3, DNAJB11, DNAJB9, DNAJC3, EDEM1, EIF2AK3, EIF2S1, ERN1, ERO1A, EXOC1, EXOC2, EXOC3, EXOC4, EXOC5, EXOC6, EXOC8, EXOSC1, EXOSC2, EXOSC3, EXOSC4, EXOSC5, EXOSC6, EXOSC7, EXOSC8, EXOSC9, EXTL3, FKBP14, GOSR2, GSK3A, HDGF, HERPUD1, HSP90B1, HSPA5, HYOU1, IGF2BP1, …
Insulin receptor signalling cascade	59	11	0.835	-0.679	0.8	0.98	0.797	0.373	1.56		C2	EEF2K, GRB10, HRAS, INSR, IRS2, MAP2K2, PDE3B, PRKAB2, SHC1, TRIB3, TSC2	AKT2, CAB39, CAB39L, CDK1, CRK, DOK1, EEF2K, EIF4B, EIF4E, EIF4EBP1, EIF4G1, FGF2, FGF9, FGFR1, FRS2, GAB1, GRB10, GRB2, HRAS, INSR, IRS1, IRS2, KL, KRAS, MAP2K1, MAP2K2, MAPK1, MAPK3, MLST8, MTOR, NRAS, PDE3B, PDPK1, PIK3C3, PIK3CA, PIK3CB, PIK3R1, PIK3R4, PPM1A, PRKAA1, PRKAB1, PRKAB2, PRKAG1, PRKAG2, RAF1, RHEB, RPS6, RPS6KB1, RPTOR, SHC1, SOS1, STK11, STRADA, STRADB, THEM4, TRIB3, TSC1, TSC2,…
Class I MHC mediated antigen processing and presentation	217	44	0.909	-0.727	0.79	0.98	0.884	0.618	1.24		C2	B2M, BLMH, CUL1, CYBB, DTX3L, ERAP1, FBXO4, FBXO6, HERC2, HLA-A, HLA-B, HLA-C, HLA-F, HLA-K, HUWE1, ITGB5, LNPEP, LRR1, LRSAM1, MKRN1, MRC1, PDIA3, PSMA4, PSMB10, PSMB8, PSMB9, PSME1, RBCK1, RBX1, RNF138, RNF34, SOCS1, TAP1, TAP2, TRIM21, TRIM9, UBA7, UBE2D1, UBE2F, UBE2L6, UBE2Q2, UBE2S, UBE2Z, ZBTB16	ANAPC1, ANAPC10, ANAPC11, ANAPC13, ANAPC2, ANAPC4, ANAPC5, ANAPC7, ARIH2, ASB1, ASB13, ASB2, ASB3, ASB6, ASB7, ASB8, ATG7, B2M, BLMH, BTRC, CALR, CANX, CBLB, CD36, CDC16, CDC20, CDC23, CDC26, CDC27, CDC34, CTSS, CUL1, CUL2, CUL3, CUL5, CUL7, CYBA, CYBB, DCAF1, DTX3L, DZIP3, ELOB, ELOC, ERAP1, FBXO2, FBXO3, FBXO4, FBXO44, FBXO6, FBXW11, FBXW7, FBXW8, FCGR1A, FCGR1B, GAN, HECTD3, HERC2, HLA-A, HLA-…
DNA strand elongation	29	5	0.773	-0.657	0.81	0.99	0.725	0.216	1.94		C2	GINS1, MCM3, POLA2, POLD1, RPA2	DNA2, FEN1, GINS1, GINS2, GINS4, LIG1, MCM2, MCM3, MCM4, MCM5, MCM6, MCM7, MCM8, PCNA, POLA1, POLA2, POLD1, POLD2, POLD3, POLD4, PRIM1, PRIM2, RFC2, RFC3, RFC4, RFC5, RPA1, RPA2, RPA3
Membrane Trafficking	110	21	0.856	-0.815	0.82	1	0.82	0.483	1.33		C2	BLOC1S3, CHMP5, CLTB, CLTCL1, CTSZ, DAB2, DNAJC6, DNASE2, DNM1, FTH1, GJA3, GJA4, IGF2R, NAPA, NECAP1, SNX2, TBC1D8B, TFRC, TGOLN2, TXNDC5, VPS25	AP1B1, AP1G1, AP1M1, AP1S1, AP1S2, AP2M1, AP3B1, AP3S1, AP4B1, AP4E1, ARCN1, ARF1, ARFGAP1, ARRB1, BLOC1S1, BLOC1S3, BLOC1S4, BLOC1S6, CHMP2A, CHMP2B, CHMP3, CHMP4A, CHMP4B, CHMP5, CHMP6, CHMP7, CLTA, CLTB, CLTC, CLTCL1, COPA, COPB1, COPB2, COPE, COPG1, COPZ1, CPD, CTSZ, DAB2, DNAJC6, DNASE2, DNM1, DNM2, DTNBP1, FTH1, FTL, GAK, GBF1, GJA1, GJA3, GJA4, GJB2, GJC2, GNS, HGS, HIP1R, HSPA8, IGF2R, M6…
Telomere Maintenance	31	5	0.723	-0.828	0.85	1	0.669	0.2	1.77		C2	POLA2, POLD1, POLE, RPA2, TINF2	ACD, DKC1, DNA2, FEN1, LIG1, NHP2, PCNA, POLA1, POLA2, POLD1, POLD2, POLD3, POLD4, POLE, POT1, PRIM1, PRIM2, RFC2, RFC3, RFC4, RFC5, RPA1, RPA2, RPA3, RUVBL1, RUVBL2, TERF1, TERF2, TERF2IP, TINF2, WRAP53
Metabolism of vitamins and cofactors	47	8	0.763	-0.873	0.85	1	0.713	0.288	1.55		C2	FASN, GPHN, GSTO2, NADK, NFS1, PANK2, THTPA, TPK1	AASDHPPT, ACP5, COASY, CYB5A, CYB5R3, DHFR, FASN, FLAD1, FPGS, GPHN, GSTO1, GSTO2, MOCOS, MOCS1, MOCS2, MOCS3, MTHFD1, MTHFR, NADK, NADSYN1, NAMPT, NFS1, NMNAT1, NMNAT2, NMNAT3, PANK1, PANK2, PANK3, PANK4, PDXK, PNPO, PPCDC, PPCS, QPRT, RFK, SHMT1, SLC19A1, SLC19A2, SLC23A2, SLC25A16, SLC25A32, SLC2A1, SLC2A3, SLC46A1, SLC5A6, THTPA, TPK1
HIV Infection	193	38	0.882	-0.882	0.83	1	0.852	0.58	1.22		C2	AP2A1, AP2S1, APOBEC3G, ATP6V1H, B2M, CCR5, CD247, CD28, CD4, CD8B, DOCK2, ELL, ELMO1, GTF2B, GTF2E2, HLA-A, HLA-K, KPNB1, LCK, NUP188, NUP205, NUP214, NUP62, NUP93, POM121, PSMA4, PSMB10, PSMB8, PSMB9, PSME1, RANBP2, RANGAP1, RBX1, RNGTT, SLC25A4, TAF4, TAF4B, TPR	AAAS, AP1B1, AP1G1, AP1M1, AP1S1, AP1S2, AP2A1, AP2A2, AP2B1, AP2M1, AP2S1, APOBEC3G, ARF1, ATP6V1H, B2M, BANF1, BTRC, CCNH, CCNT1, CCNT2, CCR5, CD247, CD28, CD4, CD8B, CDK7, CDK9, CTDP1, CUL5, CXCR4, DOCK2, ELL, ELMO1, ELOA, ELOB, ELOC, ERCC2, ERCC3, FEN1, FYN, GTF2A1, GTF2A2, GTF2B, GTF2E1, GTF2E2, GTF2F1, GTF2F2, GTF2H1, GTF2H2, GTF2H2B, GTF2H3, HCK, HLA-A, HLA-K, HMGA1, KPNA1, KPNB1, LCK, LIG…
Chondroitin sulfate/dermatan sulfate metabolism	37	6	0.727	-0.892	0.86	1	0.673	0.229	1.64		C2	CHST11, CHST12, CHST15, GPC1, GPC4, VCAN	AGRN, ARSB, B3GALT6, B3GAT1, B3GAT2, B3GAT3, B4GALT7, CHPF, CHPF2, CHST11, CHST12, CHST13, CHST14, CHST15, CHST3, CHST7, CHSY1, CSGALNACT1, CSGALNACT2, CSPG4, DSE, GPC1, GPC2, GPC4, GXYLT1, GXYLT2, HEXA, HEXB, HSPG2, IDS, IDUA, SDC1, SDC2, SDC3, SDC4, UST, VCAN
Class B/2 (Secretin family receptors)	38	6	0.708	-0.967	0.88	1	0.652	0.223	1.58		C2	ADGRE1, ADGRE5, ADM2, CALCRL, FZD1, GNB4	ADGRE1, ADGRE2, ADGRE3, ADGRE5, ADM, ADM2, CALCRL, CD55, FZD1, FZD2, FZD3, FZD4, FZD5, FZD6, FZD7, FZD8, FZD9, GIPR, GNAS, GNB1, GNB2, GNB4, GNB5, GNG11, GNG12, GNG2, GNG4, GNG5, GNG7, GNG8, GNGT2, PTCH1, RAMP1, VIPR1, WNT10A, WNT2B, WNT5A, WNT7A
Pyruvate metabolism and Citric Acid (TCA) cycle	38	6	0.708	-0.967	0.88	1	0.652	0.223	1.58		C2	D2HGDH, FH, IDH2, L2HGDH, LDHB, PDP1	ACO2, BSG, CS, D2HGDH, DLAT, DLD, DLST, FH, IDH1, IDH2, IDH3A, IDH3B, IDH3G, L2HGDH, LDHA, LDHB, MDH2, NNT, OGDH, PDHA1, PDHB, PDHX, PDK1, PDK2, PDK3, PDK4, PDP1, PDP2, PDPR, SDHA, SDHB, SDHC, SDHD, SLC16A1, SLC16A3, SUCLA2, SUCLG1, SUCLG2
Regulation of mRNA Stability by Proteins that Bind AU-rich Elements	80	14	0.784	-1.04	0.88	1	0.737	0.382	1.33		C2	DCP1A, DCP2, EXOSC9, NUP214, PABPC1, PSMA4, PSMB10, PSMB8, PSMB9, PSME1, TNFSF13, TNPO1, XRN1, ZFP36L1	AKT1, ANP32A, DCP1A, DCP2, DIS3, EIF4G1, ELAVL1, EXOSC1, EXOSC2, EXOSC3, EXOSC4, EXOSC5, EXOSC6, EXOSC7, EXOSC8, EXOSC9, HNRNPD, HSPA1B, HSPA8, HSPB1, KHSRP, MAPK11, MAPK14, MAPKAPK2, NUP214, PABPC1, PARN, PRKCA, PRKCD, PSMA1, PSMA2, PSMA3, PSMA4, PSMA5, PSMA6, PSMA7, PSMB1, PSMB10, PSMB2, PSMB3, PSMB4, PSMB5, PSMB6, PSMB7, PSMB8, PSMB9, PSMC1, PSMC2, PSMC3, PSMC4, PSMC5, PSMC6, PSMD1, PSMD10, PS…
Activation of NF-kappaB in B Cells	60	10	0.747	-1.05	0.89	1	0.695	0.314	1.39		C2	CARD11, CUL1, NFKBIE, PRKCB, PSMA4, PSMB10, PSMB8, PSMB9, PSME1, RELA	BCL10, BTRC, CARD11, CHUK, CUL1, FBXW11, IKBKB, IKBKG, MALT1, MAP3K7, NFKBIA, NFKBIB, NFKBIE, PRKCB, PSMA1, PSMA2, PSMA3, PSMA4, PSMA5, PSMA6, PSMA7, PSMB1, PSMB10, PSMB2, PSMB3, PSMB4, PSMB5, PSMB6, PSMB7, PSMB8, PSMB9, PSMC1, PSMC2, PSMC3, PSMC4, PSMC5, PSMC6, PSMD1, PSMD10, PSMD11, PSMD12, PSMD13, PSMD14, PSMD2, PSMD3, PSMD4, PSMD5, PSMD6, PSMD7, PSMD8, PSMD9, PSME1, PSME2, PSME4, PSMF1, REL, …
Generic Transcription Pathway	298	59	0.887	-1.05	0.87	1	0.857	0.631	1.15		C2	CDKN2B, E2F5, HELZ2, KAT2A, KAT2B, MAMLD1, MED12, MED25, MED7, MEN1, NCOA2, NCOR1, NCOR2, NOTCH3, NR2C2AP, NR3C2, NR4A3, NRBF2, PPARD, RARA, RARG, RORA, RUNX2, SERPINE1, SKI, SMAD3, SMAD4, SMARCD3, TBL1XR1, TEAD3, TFDP1, TGIF2, THRA, UBE2D1, ZIK1, ZNF101, ZNF136, ZNF138, ZNF224, ZNF23, ZNF267, ZNF273, ZNF33B, ZNF350, ZNF37A, ZNF382, ZNF43, ZNF431, ZNF441, ZNF442, ZNF496, ZNF519, ZNF551, ZNF577, Z…	CCNC, CCNT1, CCNT2, CDK8, CDK9, CDKN2B, CREBBP, E2F4, E2F5, ESR1, ESRRA, HDAC1, HELZ2, JUNB, KAT2A, KAT2B, MAML1, MAML2, MAML3, MAMLD1, MED1, MED10, MED12, MED14, MED15, MED16, MED17, MED20, MED23, MED24, MED25, MED26, MED27, MED30, MED31, MED4, MED6, MED7, MED8, MEN1, MYC, NCOA1, NCOA2, NCOA3, NCOA6, NCOR1, NCOR2, NOTCH2, NOTCH3, NOTCH4, NR1D1, NR1D2, NR1H2, NR1H3, NR2C2AP, NR2F6, NR3C1, NR3C2, …
Asparagine N-linked glycosylation	76	13	0.767	-1.09	0.89	1	0.717	0.362	1.32		C2	ALG14, ALG9, EDEM1, EDEM3, MGAT2, MGAT3, MGAT4A, MGAT4B, MGAT5, PDIA3, ST6GAL1, UGGT1, UGGT2	ALG1, ALG10, ALG10B, ALG11, ALG12, ALG13, ALG14, ALG2, ALG3, ALG5, ALG6, ALG8, ALG9, B4GALT1, B4GALT2, B4GALT3, B4GALT4, B4GALT5, B4GALT6, CALR, CANX, DAD1, DDOST, DOLK, DOLPP1, DPAGT1, DPM1, DPM2, DPM3, EDEM1, EDEM2, EDEM3, FUT8, GANAB, GFPT2, GMPPA, GMPPB, GNPNAT1, LMAN1, MAN1A1, MAN1A2, MAN1B1, MAN1C1, MAN2A1, MANEA, MCFD2, MGAT1, MGAT2, MGAT3, MGAT4A, MGAT4B, MGAT5, MLEC, MOGS, MPI, PDIA3, PG…
Signaling by Insulin receptor	77	13	0.757	-1.15	0.9	1	0.706	0.356	1.3		C2	ATP6V0E1, ATP6V1H, EEF2K, GRB10, HRAS, INSR, IRS2, MAP2K2, PDE3B, PRKAB2, SHC1, TRIB3, TSC2	AKT2, ATP6V0A2, ATP6V0B, ATP6V0C, ATP6V0D1, ATP6V0D2, ATP6V0E1, ATP6V1A, ATP6V1B2, ATP6V1C1, ATP6V1C2, ATP6V1D, ATP6V1E1, ATP6V1E2, ATP6V1F, ATP6V1G1, ATP6V1G2, ATP6V1H, CAB39, CAB39L, CDK1, CRK, DOK1, EEF2K, EIF4B, EIF4E, EIF4EBP1, EIF4G1, FGF2, FGF9, FGFR1, FRS2, GAB1, GRB10, GRB2, HRAS, INSR, IRS1, IRS2, KL, KRAS, MAP2K1, MAP2K2, MAPK1, MAPK3, MLST8, MTOR, NRAS, PDE3B, PDPK1, PIK3C3, PIK3CA, P…
Metabolism of nucleotides	62	10	0.723	-1.17	0.91	1	0.668	0.302	1.33		C2	CAT, DCK, DPYD, GART, GMPR, GSR, IMPDH2, NT5C2, NT5C3A, TK2	ADA, ADAL, ADK, ADSL, AK1, AK2, AK5, AMPD2, AMPD3, APRT, ATIC, CAD, CAT, CDA, CMPK1, CTPS1, CTPS2, DCK, DCTD, DGUOK, DHODH, DPYD, DPYS, DTYMK, DUT, GART, GLRX, GMPR, GMPR2, GMPS, GPX1, GSR, GUK1, HPRT1, IMPDH1, IMPDH2, NME1, NME2, NME4, NT5C, NT5C2, NT5C3A, NT5E, NT5M, PAICS, PFAS, PNP, PPAT, RRM1, RRM2, RRM2B, TK1, TK2, TXN, TXNRD1, TYMP, TYMS, UCK1, UCK2, UMPS, UPB1, UPP1
Signaling by Wnt	62	10	0.723	-1.17	0.91	1	0.668	0.302	1.33		C2	AMER1, CUL1, FRAT1, FRAT2, PPP2R5C, PSMA4, PSMB10, PSMB8, PSMB9, PSME1	AMER1, APC, AXIN1, BTRC, CSNK1A1, CTNNB1, CUL1, FRAT1, FRAT2, PPP2CA, PPP2CB, PPP2R1A, PPP2R1B, PPP2R5A, PPP2R5B, PPP2R5C, PPP2R5D, PPP2R5E, PSMA1, PSMA2, PSMA3, PSMA4, PSMA5, PSMA6, PSMA7, PSMB1, PSMB10, PSMB2, PSMB3, PSMB4, PSMB5, PSMB6, PSMB7, PSMB8, PSMB9, PSMC1, PSMC2, PSMC3, PSMC4, PSMC5, PSMC6, PSMD1, PSMD10, PSMD11, PSMD12, PSMD13, PSMD14, PSMD2, PSMD3, PSMD4, PSMD5, PSMD6, PSMD7, PSMD8, …
Regulation of mitotic cell cycle	74	12	0.727	-1.26	0.92	1	0.673	0.329	1.26		C2	AURKA, CCNA1, CDC14A, CUL1, FBXO5, PSMA4, PSMB10, PSMB8, PSMB9, PSME1, PTTG1, UBE2D1	ANAPC1, ANAPC10, ANAPC11, ANAPC2, ANAPC4, ANAPC5, ANAPC7, AURKA, AURKB, BTRC, BUB3, CCNA1, CCNA2, CCNB1, CDC14A, CDC16, CDC20, CDC23, CDC26, CDC27, CDK1, CDK2, CUL1, FBXO5, MAD2L1, PLK1, PSMA1, PSMA2, PSMA3, PSMA4, PSMA5, PSMA6, PSMA7, PSMB1, PSMB10, PSMB2, PSMB3, PSMB4, PSMB5, PSMB6, PSMB7, PSMB8, PSMB9, PSMC1, PSMC2, PSMC3, PSMC4, PSMC5, PSMC6, PSMD1, PSMD10, PSMD11, PSMD12, PSMD13, PSMD14, PSM…
Metabolism of amino acids and derivatives	140	25	0.8	-1.27	0.92	1	0.755	0.468	1.17		C2	AASS, ACAD8, ALDH4A1, AMD1, APIP, ASL, BCKDHB, CKB, CNDP2, FAH, GATM, GOT1, HAAO, HIBADH, IDO2, KMO, MAT2A, MAT2B, PAOX, PSMA4, PSMB10, PSMB8, PSMB9, PSME1, TDO2	AASS, ACAD8, ACADSB, ACAT1, ADI1, AFMID, AGMAT, AHCY, ALDH18A1, ALDH4A1, ALDH6A1, ALDH7A1, ALDH9A1, AMD1, AMDHD1, APIP, ARG2, ASL, AUH, AZIN1, AZIN2, BCAT1, BCAT2, BCKDHB, CBS, CKB, CNDP2, CSAD, CTH, DBT, DLD, DLST, ENOPH1, ETHE1, FAH, GAMT, GATM, GCDH, GCLC, GCLM, GLS, GLS2, GLUD1, GLUL, GOT1, GOT2, GPT2, GRHPR, GSTZ1, HAAO, HAL, HIBADH, HIBCH, HPD, HSD17B10, IDO1, IDO2, INHBA, INHBB, IVD, KMO, …
Vif-mediated degradation of APOBEC3G	48	7	0.654	-1.29	0.93	1	0.593	0.224	1.34		C2	APOBEC3G, PSMA4, PSMB10, PSMB8, PSMB9, PSME1, RBX1	APOBEC3G, CUL5, ELOB, ELOC, PSMA1, PSMA2, PSMA3, PSMA4, PSMA5, PSMA6, PSMA7, PSMB1, PSMB10, PSMB2, PSMB3, PSMB4, PSMB5, PSMB6, PSMB7, PSMB8, PSMB9, PSMC1, PSMC2, PSMC3, PSMC4, PSMC5, PSMC6, PSMD1, PSMD10, PSMD11, PSMD12, PSMD13, PSMD14, PSMD2, PSMD3, PSMD4, PSMD5, PSMD6, PSMD7, PSMD8, PSMD9, PSME1, PSME2, PSME4, PSMF1, RBX1, RPS27A, UBA52
Cross-presentation of soluble exogenous antigens (endosomes)	45	6	0.597	-1.45	0.96	1	0.535	0.185	1.27		C2	MRC1, PSMA4, PSMB10, PSMB8, PSMB9, PSME1	FCGR1A, FCGR1B, MRC1, MRC2, PSMA1, PSMA2, PSMA3, PSMA4, PSMA5, PSMA6, PSMA7, PSMB1, PSMB10, PSMB2, PSMB3, PSMB4, PSMB5, PSMB6, PSMB7, PSMB8, PSMB9, PSMC1, PSMC2, PSMC3, PSMC4, PSMC5, PSMC6, PSMD1, PSMD10, PSMD11, PSMD12, PSMD13, PSMD14, PSMD2, PSMD3, PSMD4, PSMD5, PSMD6, PSMD7, PSMD8, PSMD9, PSME1, PSME2, PSME4, PSMF1
DNA Replication	177	31	0.785	-1.54	0.95	1	0.737	0.482	1.09		C2	AHCTF1, BUB1, CCNA1, CDC6, CDKN1A, CDKN1B, CENPC, CENPN, CKAP5, DSN1, E2F2, FBXO5, GINS1, GORASP1, MCM3, NDC80, ORC3, POLA2, POLD1, POLE, PPP2R5C, PSMA4, PSMB10, PSMB8, PSMB9, PSME1, RANBP2, RANGAP1, RB1, RPA2, ZWINT	AHCTF1, AURKB, B9D2, BIRC5, BUB1, BUB3, CCNA1, CCNA2, CDC20, CDC6, CDC7, CDCA8, CDK2, CDKN1A, CDKN1B, CDT1, CENPA, CENPC, CENPH, CENPI, CENPK, CENPL, CENPM, CENPN, CENPO, CENPP, CENPQ, CENPS, CENPT, CENPU, CKAP5, CLASP1, CLIP1, DBF4, DNA2, DSN1, E2F1, E2F2, E2F3, FBXO5, FEN1, GINS1, GINS2, GINS4, GMNN, GORASP1, INCENP, ITGB3BP, KIF18A, KIF23, KIF2A, KIF2C, KNL1, KNTC1, LIG1, MAD1L1, MAD2L1, MAPRE…
Activation of the mRNA upon binding of the cap-binding complex and eIFs, and subsequent binding to 43S	58	8	0.618	-1.56	0.96	1	0.556	0.227	1.18		C2	EIF1AX, EIF3C, EIF4A2, PABPC1, RPS12, RPS16, RPS2, RPS29	EIF1AX, EIF2S1, EIF2S2, EIF2S3, EIF3A, EIF3B, EIF3C, EIF3D, EIF3E, EIF3F, EIF3FP3, EIF3G, EIF3H, EIF3I, EIF3J, EIF3K, EIF4A1, EIF4A2, EIF4B, EIF4E, EIF4EBP1, EIF4G1, EIF4H, FAU, PABPC1, RPS11, RPS12, RPS13, RPS14, RPS15, RPS15A, RPS16, RPS17, RPS18, RPS19, RPS2, RPS20, RPS21, RPS23, RPS24, RPS25, RPS26, RPS27, RPS27A, RPS28, RPS28P7, RPS29, RPS3, RPS3A, RPS4X, RPS4Y1, RPS5, RPS6, RPS7, RPS8, RPS9…
p53-Independent G1/S DNA damage checkpoint	47	6	0.572	-1.57	0.97	1	0.509	0.176	1.21		C2	CDC25A, PSMA4, PSMB10, PSMB8, PSMB9, PSME1	ATM, CDC25A, CHEK1, CHEK2, PSMA1, PSMA2, PSMA3, PSMA4, PSMA5, PSMA6, PSMA7, PSMB1, PSMB10, PSMB2, PSMB3, PSMB4, PSMB5, PSMB6, PSMB7, PSMB8, PSMB9, PSMC1, PSMC2, PSMC3, PSMC4, PSMC5, PSMC6, PSMD1, PSMD10, PSMD11, PSMD12, PSMD13, PSMD14, PSMD2, PSMD3, PSMD4, PSMD5, PSMD6, PSMD7, PSMD8, PSMD9, PSME1, PSME2, PSME4, PSMF1, RPS27A, UBA52
Regulation of Apoptosis	53	7	0.592	-1.6	0.97	1	0.529	0.201	1.18		C2	APPL1, CASP3, PSMA4, PSMB10, PSMB8, PSMB9, PSME1	APPL1, ARHGAP10, CASP3, CASP9, DAPK1, DAPK2, DAPK3, MAGED1, PAK2, PSMA1, PSMA2, PSMA3, PSMA4, PSMA5, PSMA6, PSMA7, PSMB1, PSMB10, PSMB2, PSMB3, PSMB4, PSMB5, PSMB6, PSMB7, PSMB8, PSMB9, PSMC1, PSMC2, PSMC3, PSMC4, PSMC5, PSMC6, PSMD1, PSMD10, PSMD11, PSMD12, PSMD13, PSMD14, PSMD2, PSMD3, PSMD4, PSMD5, PSMD6, PSMD7, PSMD8, PSMD9, PSME1, PSME2, PSME4, PSMF1, RPS27A, UBA52, UNC5B
Glucose metabolism	54	7	0.581	-1.65	0.97	1	0.517	0.197	1.15		C2	CALM1, FBP1, GOT1, PGAM1, PRKACA, PRKACB, PYGL	AGL, ALDOA, ALDOC, CALM1, CALM2, CALM3, ENO1, ENO2, ENO3, FBP1, GAPDH, GBE1, GOT1, GOT2, GPI, GYG1, GYS1, MDH1, MDH2, PC, PCK2, PFKFB2, PFKFB3, PFKFB4, PFKL, PFKM, PFKP, PGAM1, PGK1, PGM1, PGM2, PHKA2, PHKB, PHKG1, PHKG2, PKM, PPP2CA, PPP2CB, PPP2R1A, PPP2R1B, PPP2R5D, PRKACA, PRKACB, PYGB, PYGL, PYGM, SLC25A1, SLC25A10, SLC25A11, SLC25A12, SLC25A13, TPI1, TPI1P1, UGP2
Cell Cycle Checkpoints	104	16	0.689	-1.7	0.97	1	0.631	0.345	1.08		C2	ATR, ATRIP, CDC25A, CDC6, CDKN1A, CDKN1B, MCM3, ORC3, PSMA4, PSMB10, PSMB8, PSMB9, PSME1, RAD9A, RPA2, UBE2D1	ANAPC1, ANAPC10, ANAPC11, ANAPC2, ANAPC4, ANAPC5, ANAPC7, ATM, ATR, ATRIP, BUB3, CCNB1, CCNB2, CCNE1, CCNE2, CDC16, CDC20, CDC23, CDC25A, CDC26, CDC27, CDC6, CDC7, CDK1, CDK2, CDKN1A, CDKN1B, CHEK1, CHEK2, DBF4, HUS1, MAD1L1, MAD2L1, MCM2, MCM3, MCM4, MCM5, MCM6, MCM7, MCM8, MDM2, ORC1, ORC2, ORC3, ORC4, ORC5, ORC6, PSMA1, PSMA2, PSMA3, PSMA4, PSMA5, PSMA6, PSMA7, PSMB1, PSMB10, PSMB2, PSMB3, PSM…
Destabilization of mRNA by AUF1 (hnRNP D0)	49	6	0.549	-1.7	0.98	1	0.485	0.168	1.15		C2	PABPC1, PSMA4, PSMB10, PSMB8, PSMB9, PSME1	EIF4G1, HNRNPD, HSPA1B, HSPA8, HSPB1, PABPC1, PSMA1, PSMA2, PSMA3, PSMA4, PSMA5, PSMA6, PSMA7, PSMB1, PSMB10, PSMB2, PSMB3, PSMB4, PSMB5, PSMB6, PSMB7, PSMB8, PSMB9, PSMC1, PSMC2, PSMC3, PSMC4, PSMC5, PSMC6, PSMD1, PSMD10, PSMD11, PSMD12, PSMD13, PSMD14, PSMD2, PSMD3, PSMD4, PSMD5, PSMD6, PSMD7, PSMD8, PSMD9, PSME1, PSME2, PSME4, PSMF1, RPS27A, UBA52
Late Phase of HIV Life Cycle	99	15	0.679	-1.72	0.97	1	0.62	0.332	1.08		C2	ELL, GTF2B, GTF2E2, NUP188, NUP205, NUP214, NUP62, NUP93, POM121, RANBP2, RANGAP1, RNGTT, TAF4, TAF4B, TPR	AAAS, CCNH, CCNT1, CCNT2, CDK7, CDK9, CTDP1, ELL, ELOA, ELOB, ELOC, ERCC2, ERCC3, GTF2A1, GTF2A2, GTF2B, GTF2E1, GTF2E2, GTF2F1, GTF2F2, GTF2H1, GTF2H2, GTF2H2B, GTF2H3, MNAT1, NCBP1, NCBP2, NELFA, NELFB, NELFCD, NELFE, NMT1, NMT2, NUP107, NUP133, NUP153, NUP155, NUP188, NUP205, NUP210, NUP214, NUP35, NUP37, NUP43, NUP50, NUP54, NUP58, NUP62, NUP85, NUP88, NUP93, POLR2A, POLR2B, POLR2C, POLR2D, P…
Chromosome Maintenance	67	9	0.602	-1.75	0.98	1	0.539	0.234	1.1		C2	ATR, BRCA1, CENPN, POLA2, POLD1, POLE, RPA2, STAG3, TINF2	ACD, ATR, BRCA1, CENPA, CENPH, CENPI, CENPK, CENPN, CENPO, CENPP, CENPQ, CENPU, DIDO1, DKC1, DNA2, FEN1, HSPA2, ITGB3BP, KNL1, LIG1, LMNA, LMNB1, MIS18A, MIS18BP1, NHP2, NPM1, NPM1P39, PCNA, POLA1, POLA2, POLD1, POLD2, POLD3, POLD4, POLE, POT1, PRIM1, PRIM2, RAD21, RBBP4, RBBP7, REC8, RFC2, RFC3, RFC4, RFC5, RPA1, RPA2, RPA3, RSF1, RUVBL1, RUVBL2, SMARCA5, SMC1A, SMC3, STAG1, STAG2, STAG3, SUN2, …
MHC class II antigen presentation	78	11	0.632	-1.75	0.98	1	0.57	0.271	1.09		C2	AP2A1, AP2S1, CTSA, CTSO, DNM1, DYNC1H1, HLA-DOB, HLA-DQA2, KIF22, KLC2, OSBPL1A	ACTR1A, ACTR1B, AP1B1, AP1G1, AP1M1, AP1S1, AP1S2, AP2A1, AP2A2, AP2B1, AP2M1, AP2S1, ARF1, CANX, CD74, CLTA, CLTC, CTSA, CTSB, CTSC, CTSD, CTSF, CTSH, CTSK, CTSL, CTSO, CTSS, DCTN1, DCTN2, DCTN3, DCTN4, DCTN5, DCTN6, DNM1, DNM2, DYNC1H1, DYNC1I1, DYNC1I2, DYNC1LI2, DYNC2H1, DYNC2LI1, DYNLL1, DYNLL2, HLA-DMA, HLA-DMB, HLA-DOA, HLA-DOB, HLA-DPA1, HLA-DPB1, HLA-DQA1, HLA-DQA2, HLA-DRB1, HLA-DRB5, K…
Mitotic Prometaphase	80	11	0.616	-1.85	0.98	1	0.553	0.264	1.05		C2	AHCTF1, BUB1, CENPC, CENPN, CKAP5, DSN1, NDC80, PPP2R5C, RANBP2, RANGAP1, ZWINT	AHCTF1, AURKB, B9D2, BIRC5, BUB1, BUB3, CDC20, CDCA8, CENPA, CENPC, CENPH, CENPI, CENPK, CENPL, CENPM, CENPN, CENPO, CENPP, CENPQ, CENPS, CENPT, CENPU, CKAP5, CLASP1, CLIP1, DSN1, INCENP, ITGB3BP, KIF18A, KIF2A, KIF2C, KNL1, KNTC1, MAD1L1, MAD2L1, MAPRE1, MIS12, NDC80, NDEL1, NSL1, NUDC, NUF2, NUP107, NUP133, NUP37, NUP43, NUP85, PAFAH1B1, PLK1, PMF1, PPP1CC, PPP2CA, PPP2CB, PPP2R1A, PPP2R1B, PPP…
RNA Polymerase I, RNA Polymerase III, and Mitochondrial Transcription	58	7	0.541	-1.88	0.98	1	0.477	0.182	1.06		C2	BRF1, CAVIN1, KAT2B, POLR1A, SSB, TAF1B, UBTF	BRF1, BRF2, CAVIN1, CBX3, CCNH, CDK7, EHMT2, ERCC2, ERCC3, ERCC6, GTF2H1, GTF2H2, GTF2H2B, GTF2H3, GTF3C2, GTF3C3, GTF3C4, GTF3C5, KAT2B, MAPK3, MBD2, MNAT1, MTERF1, POLR1A, POLR1B, POLR1C, POLR1D, POLR2E, POLR2F, POLR2H, POLR2K, POLR2L, POLR3A, POLR3B, POLR3C, POLR3D, POLR3E, POLR3F, POLR3GL, POLR3H, POLR3K, POLRMT, POU2F1, RRN3, SNAPC1, SNAPC2, SNAPC3, SNAPC4, SNAPC5, SSB, TAF1A, TAF1B, TAF1C, …
HIV Life Cycle	114	17	0.668	-1.91	0.98	1	0.608	0.34	1.03		C2	CCR5, CD4, ELL, GTF2B, GTF2E2, NUP188, NUP205, NUP214, NUP62, NUP93, POM121, RANBP2, RANGAP1, RNGTT, TAF4, TAF4B, TPR	AAAS, BANF1, CCNH, CCNT1, CCNT2, CCR5, CD4, CDK7, CDK9, CTDP1, CXCR4, ELL, ELOA, ELOB, ELOC, ERCC2, ERCC3, FEN1, GTF2A1, GTF2A2, GTF2B, GTF2E1, GTF2E2, GTF2F1, GTF2F2, GTF2H1, GTF2H2, GTF2H2B, GTF2H3, HMGA1, LIG1, LIG4, MNAT1, NCBP1, NCBP2, NELFA, NELFB, NELFCD, NELFE, NMT1, NMT2, NUP107, NUP133, NUP153, NUP155, NUP188, NUP205, NUP210, NUP214, NUP35, NUP37, NUP43, NUP50, NUP54, NUP58, NUP62, NUP8…
RNA Polymerase II Transcription	101	14	0.621	-2.05	0.99	1	0.558	0.293	0.989		C2	CPSF1, CSTF3, DHX38, ELL, GTF2B, GTF2E2, LSM10, NFX1, RNGTT, SRSF4, SRSF5, SRSF7, TAF4, TAF4B	ALYREF, CCNH, CCNT1, CCNT2, CDC40, CDK7, CDK9, CLP1, CPSF1, CPSF2, CPSF3, CPSF7, CSTF1, CSTF2, CSTF3, CTDP1, DHX38, ELL, ELOA, ELOB, ELOC, ERCC2, ERCC3, GTF2A1, GTF2A2, GTF2B, GTF2E1, GTF2E2, GTF2F1, GTF2F2, GTF2H1, GTF2H2, GTF2H2B, GTF2H3, LSM10, LSM11, MAGOH, MNAT1, NCBP1, NCBP2, NELFA, NELFB, NELFCD, NELFE, NFX1, NUDT21, PABPN1, PAPOLA, PCF11, POLR2A, POLR2B, POLR2C, POLR2D, POLR2E, POLR2F, PO…
Transcription	144	21	0.654	-2.24	0.99	1	0.592	0.353	0.947		C2	BRF1, CAVIN1, CPSF1, CSTF3, DHX38, ELL, GTF2B, GTF2E2, KAT2B, LSM10, NFX1, POLR1A, RNGTT, SRSF4, SRSF5, SRSF7, SSB, TAF1B, TAF4, TAF4B, UBTF	ALYREF, BRF1, BRF2, CAVIN1, CBX3, CCNH, CCNT1, CCNT2, CDC40, CDK7, CDK9, CLP1, CPSF1, CPSF2, CPSF3, CPSF7, CSTF1, CSTF2, CSTF3, CTDP1, DHX38, EHMT2, ELL, ELOA, ELOB, ELOC, ERCC2, ERCC3, ERCC6, GTF2A1, GTF2A2, GTF2B, GTF2E1, GTF2E2, GTF2F1, GTF2F2, GTF2H1, GTF2H2, GTF2H2B, GTF2H3, GTF3C2, GTF3C3, GTF3C4, GTF3C5, KAT2B, LSM10, LSM11, MAGOH, MAPK3, MBD2, MNAT1, MTERF1, NCBP1, NCBP2, NELFA, NELFB, NE…
RNA Polymerase II Pre-transcription Events	58	5	0.386	-2.51	1	1	0.327	0.102	0.814		C2	ELL, GTF2B, GTF2E2, TAF4, TAF4B	CCNH, CCNT1, CCNT2, CDK7, CDK9, CTDP1, ELL, ELOA, ELOB, ELOC, ERCC2, ERCC3, GTF2A1, GTF2A2, GTF2B, GTF2E1, GTF2E2, GTF2F1, GTF2F2, GTF2H1, GTF2H2, GTF2H2B, GTF2H3, MNAT1, NCBP1, NCBP2, NELFA, NELFB, NELFCD, NELFE, POLR2A, POLR2B, POLR2C, POLR2D, POLR2E, POLR2F, POLR2G, POLR2H, POLR2I, POLR2J, POLR2K, POLR2L, SSRP1, SUPT16H, SUPT4H1, SUPT5H, TAF1, TAF10, TAF11, TAF12, TAF13, TAF4, TAF4B, TAF5, TAF…
Processing of Capped Intron-Containing Pre-mRNA	135	18	0.597	-2.52	1	1	0.533	0.305	0.881		C2	CPSF1, CSTF3, DHX38, LSM2, NFX1, NUP188, NUP205, NUP214, NUP62, NUP93, POM121, PRPF8, RANBP2, SNRNP200, SRSF4, SRSF5, SRSF7, TPR	AAAS, ALYREF, CCAR1, CD2BP2, CDC40, CLP1, CPSF1, CPSF2, CPSF3, CPSF7, CSTF1, CSTF2, CSTF3, DDX23, DHX38, DHX9, DNAJC8, EFTUD2, EIF4E, FUS, GTF2F1, GTF2F2, HNRNPA0, HNRNPA1, HNRNPA2B1, HNRNPA3, HNRNPC, HNRNPD, HNRNPF, HNRNPH1, HNRNPH2, HNRNPK, HNRNPL, HNRNPM, HNRNPR, HNRNPU, HNRNPUL1, LSM2, MAGOH, METTL3, NCBP1, NCBP2, NFX1, NUDT21, NUP107, NUP133, NUP153, NUP155, NUP188, NUP205, NUP210, NUP214, N…
mRNA Processing	152	21	0.619	-2.53	1	1	0.555	0.332	0.886		C2	ADAR, CPSF1, CSTF3, DHX38, LSM10, LSM2, NFX1, NUP188, NUP205, NUP214, NUP62, NUP93, POM121, PRPF8, RANBP2, RNGTT, SNRNP200, SRSF4, SRSF5, SRSF7, TPR	AAAS, ADAR, ADARB1, ALYREF, CCAR1, CCNH, CD2BP2, CDC40, CDK7, CLP1, CPSF1, CPSF2, CPSF3, CPSF7, CSTF1, CSTF2, CSTF3, DDX23, DHX38, DHX9, DNAJC8, EFTUD2, EIF4E, ERCC2, ERCC3, FUS, GTF2F1, GTF2F2, GTF2H1, GTF2H2, GTF2H2B, GTF2H3, HNRNPA0, HNRNPA1, HNRNPA2B1, HNRNPA3, HNRNPC, HNRNPD, HNRNPF, HNRNPH1, HNRNPH2, HNRNPK, HNRNPL, HNRNPM, HNRNPR, HNRNPU, HNRNPUL1, LSM10, LSM11, LSM2, MAGOH, METTL3, MNAT1,…
Influenza Life Cycle	140	17	0.544	-2.91	1	1	0.478	0.269	0.799		C2	GRSF1, KPNB1, NUP188, NUP205, NUP214, NUP62, NUP93, POM121, RANBP2, RPL12, RPL26L1, RPL28, RPS12, RPS16, RPS2, RPS29, TPR	AAAS, CALR, CANX, CLTA, CLTC, DNAJC3, FAM153A, FAU, GRSF1, GTF2F1, GTF2F2, HSP90AA1, HSPA1B, IPO5, KPNA1, KPNB1, NUP107, NUP133, NUP153, NUP155, NUP188, NUP205, NUP210, NUP214, NUP35, NUP37, NUP43, NUP50, NUP54, NUP58, NUP62, NUP85, NUP88, NUP93, POLR2A, POLR2B, POLR2C, POLR2D, POLR2E, POLR2F, POLR2G, POLR2H, POLR2I, POLR2J, POLR2K, POLR2L, POM121, RAE1, RAN, RANBP2, RPL10, RPL10A, RPL10P16, RPL1…
The citric acid (TCA) cycle and respiratory electron transport	112	12	0.48	-2.96	1	1	0.416	0.207	0.76		C2	D2HGDH, ETFB, FH, IDH2, L2HGDH, LDHB, NDUFA9, NDUFC1, NDUFS7, NDUFS8, PDP1, UCP2	ACO2, BSG, COX4I1, COX5A, COX5B, COX6A1, COX6B1, COX6C, COX7A2L, COX7B, COX7C, COX8A, CS, CYC1, CYCS, D2HGDH, DLAT, DLD, DLST, ETFA, ETFB, ETFDH, FH, IDH1, IDH2, IDH3A, IDH3B, IDH3G, L2HGDH, LDHA, LDHB, MDH2, MT-ATP6, MT-ATP8, MT-CO1, MT-CO2, MT-CO3, MT-CYB, MT-ND1, MT-ND2, MT-ND3, MT-ND4, MT-ND4L, MT-ND5, MT-ND6, NDUFA1, NDUFA10, NDUFA11, NDUFA12, NDUFA13, NDUFA2, NDUFA3, NDUFA4, NDUFA5, NDUFA6,…
3' -UTR-mediated translational regulation	112	11	0.44	-3.19	1	1	0.377	0.182	0.705		C2	EIF1AX, EIF3C, EIF4A2, PABPC1, RPL12, RPL26L1, RPL28, RPS12, RPS16, RPS2, RPS29	EIF1AX, EIF2S1, EIF2S2, EIF2S3, EIF3A, EIF3B, EIF3C, EIF3D, EIF3E, EIF3F, EIF3FP3, EIF3G, EIF3H, EIF3I, EIF3J, EIF3K, EIF4A1, EIF4A2, EIF4B, EIF4E, EIF4G1, EIF4H, FAM153A, FAU, PABPC1, RPL10, RPL10A, RPL10P16, RPL10P9, RPL11, RPL12, RPL13, RPL13A, RPL14, RPL15, RPL17, RPL18, RPL18A, RPL19, RPL21, RPL21P16, RPL21P75, RPL22, RPL23, RPL23A, RPL23AP42, RPL24, RPL26, RPL26L1, RPL27, RPL27A, RPL28, RPL…
Metabolism of mRNA	215	28	0.584	-3.3	1	1	0.517	0.334	0.774		C2	CNOT3, DCP1A, DCP2, EIF4A2, EXOSC9, LSM2, NUP214, PABPC1, PATL1, PPP2R2A, PSMA4, PSMB10, PSMB8, PSMB9, PSME1, RPL12, RPL26L1, RPL28, RPS12, RPS16, RPS2, RPS29, SMG9, TNFSF13, TNKS1BP1, TNPO1, XRN1, ZFP36L1	AKT1, ANP32A, CASC3, CNOT10, CNOT11, CNOT2, CNOT3, CNOT4, CNOT6, CNOT7, CNOT8, CNOT9, DCP1A, DCP1B, DCP2, DCPS, DDX6, DIS3, EDC3, EDC4, EIF4A1, EIF4A2, EIF4A3, EIF4B, EIF4E, EIF4G1, ELAVL1, ETF1, EXOSC1, EXOSC2, EXOSC3, EXOSC4, EXOSC5, EXOSC6, EXOSC7, EXOSC8, EXOSC9, FAM153A, FAU, GSPT2, HNRNPD, HSPA1B, HSPA8, HSPB1, KHSRP, LSM1, LSM2, LSM3, LSM4, LSM5, LSM6, MAGOH, MAPK11, MAPK14, MAPKAPK2, NCBP…
Nonsense Mediated Decay Enhanced by the Exon Junction Complex	112	10	0.4	-3.42	1	1	0.339	0.158	0.651		C2	PABPC1, PPP2R2A, RPL12, RPL26L1, RPL28, RPS12, RPS16, RPS2, RPS29, SMG9	CASC3, EIF4A3, EIF4G1, ETF1, FAM153A, FAU, GSPT2, MAGOH, NCBP1, NCBP2, PABPC1, PPP2CA, PPP2R1A, PPP2R2A, RBM8A, RNPS1, RPL10, RPL10A, RPL10P16, RPL10P9, RPL11, RPL12, RPL13, RPL13A, RPL14, RPL15, RPL17, RPL18, RPL18A, RPL19, RPL21, RPL21P16, RPL21P75, RPL22, RPL23, RPL23A, RPL23AP42, RPL24, RPL26, RPL26L1, RPL27, RPL27A, RPL28, RPL29, RPL3, RPL30, RPL31, RPL32, RPL34, RPL35, RPL35A, RPL36, RPL36A…
Metabolism of RNA	259	35	0.606	-3.43	1	1	0.539	0.365	0.774		C2	CNOT3, DCP1A, DCP2, EIF4A2, EXOSC9, LSM2, NUP188, NUP205, NUP214, NUP62, NUP93, PABPC1, PATL1, POM121, PPP2R2A, PSMA4, PSMB10, PSMB8, PSMB9, PSME1, RANBP2, RPL12, RPL26L1, RPL28, RPS12, RPS16, RPS2, RPS29, SMG9, TNFSF13, TNKS1BP1, TNPO1, TPR, XRN1, ZFP36L1	AAAS, AKT1, ANP32A, CASC3, CLNS1A, CNOT10, CNOT11, CNOT2, CNOT3, CNOT4, CNOT6, CNOT7, CNOT8, CNOT9, DCP1A, DCP1B, DCP2, DCPS, DDX20, DDX6, DIS3, EDC3, EDC4, EIF4A1, EIF4A2, EIF4A3, EIF4B, EIF4E, EIF4G1, ELAVL1, ETF1, EXOSC1, EXOSC2, EXOSC3, EXOSC4, EXOSC5, EXOSC6, EXOSC7, EXOSC8, EXOSC9, FAM153A, FAU, GEMIN2, GEMIN4, GEMIN5, GEMIN6, GEMIN7, GSPT2, HNRNPD, HSPA1B, HSPA8, HSPB1, KHSRP, LSM1, LSM2, …
Influenza Viral RNA Transcription and Replication	107	8	0.335	-3.7	1	1	0.279	0.117	0.573		C2	GRSF1, RPL12, RPL26L1, RPL28, RPS12, RPS16, RPS2, RPS29	DNAJC3, FAM153A, FAU, GRSF1, GTF2F1, GTF2F2, HSP90AA1, IPO5, POLR2A, POLR2B, POLR2C, POLR2D, POLR2E, POLR2F, POLR2G, POLR2H, POLR2I, POLR2J, POLR2K, POLR2L, RPL10, RPL10A, RPL10P16, RPL10P9, RPL11, RPL12, RPL13, RPL13A, RPL14, RPL15, RPL17, RPL18, RPL18A, RPL19, RPL21, RPL21P16, RPL21P75, RPL22, RPL23, RPL23A, RPL23AP42, RPL24, RPL26, RPL26L1, RPL27, RPL27A, RPL28, RPL29, RPL3, RPL30, RPL31, RPL3…
SRP-dependent cotranslational protein targeting to membrane	116	9	0.348	-3.78	1	1	0.291	0.129	0.574		C2	RPL12, RPL26L1, RPL28, RPS12, RPS16, RPS2, RPS29, SSR3, TRAM1	DDOST, FAM153A, FAU, RPL10, RPL10A, RPL10P16, RPL10P9, RPL11, RPL12, RPL13, RPL13A, RPL14, RPL15, RPL17, RPL18, RPL18A, RPL19, RPL21, RPL21P16, RPL21P75, RPL22, RPL23, RPL23A, RPL23AP42, RPL24, RPL26, RPL26L1, RPL27, RPL27A, RPL28, RPL29, RPL3, RPL30, RPL31, RPL32, RPL34, RPL35, RPL35A, RPL36, RPL36A, RPL37, RPL37A, RPL38, RPL39, RPL4, RPL41, RPL5, RPL6, RPL7, RPL7A, RPL7AP66, RPL8, RPL9, RPLP0, …
Metabolism of proteins	385	54	0.629	-3.96	1	1	0.56	0.411	0.751		C2	ALG14, ALG9, B3GNT2, B3GNT9, C1GALT1, C1GALT1C1, EDEM1, EDEM3, EIF1AX, EIF3C, EIF4A2, FBXO4, FBXO6, FURIN, GALNT10, GALNT2, GALNT3, GCNT1, GCNT4, KIFC3, MGAT2, MGAT3, MGAT4A, MGAT4B, MGAT5, MUCL1, NOP56, PABPC1, PDIA3, PGAP1, PIGX, PLAUR, PROS1, RPL12, RPL26L1, RPL28, RPS12, RPS16, RPS2, RPS29, SLC25A4, SSR3, ST3GAL1, ST6GAL1, SUMF1, TBCC, TOMM40, TRAM1, TUBA1A, TUBA1B, TUBA1C, TUBB1, UGGT1, UGGT2	ACO2, ACTB, ALG1, ALG10, ALG10B, ALG11, ALG12, ALG13, ALG14, ALG2, ALG3, ALG5, ALG6, ALG8, ALG9, AP3M1, ARFGEF2, ARSA, ARSB, ARSG, ARSK, B3GNT2, B3GNT4, B3GNT5, B3GNT7, B3GNT8, B3GNT9, B3GNTL1, B4GALT1, B4GALT2, B4GALT3, B4GALT4, B4GALT5, B4GALT6, BCS1L, C1GALT1, C1GALT1C1, CALR, CANX, CCT2, CCT3, CCT4, CCT5, CCT6A, CCT7, CCT8, CHCHD4, COQ2, COX17, CS, CYC1, DAD1, DDOST, DHPS, DNAJC19, DOHH, DOLK…
Translation	153	13	0.381	-4.13	1	1	0.32	0.166	0.567		C2	EIF1AX, EIF3C, EIF4A2, PABPC1, RPL12, RPL26L1, RPL28, RPS12, RPS16, RPS2, RPS29, SSR3, TRAM1	DDOST, EEF1A1, EEF1B2, EEF1D, EEF2, EIF1AX, EIF2B1, EIF2B2, EIF2B3, EIF2B4, EIF2B5, EIF2S1, EIF2S2, EIF2S3, EIF3A, EIF3B, EIF3C, EIF3D, EIF3E, EIF3F, EIF3FP3, EIF3G, EIF3H, EIF3I, EIF3J, EIF3K, EIF4A1, EIF4A2, EIF4B, EIF4E, EIF4EBP1, EIF4G1, EIF4H, EIF5, EIF5B, ETF1, FAM153A, FAU, GSPT2, PABPC1, RPL10, RPL10A, RPL10P16, RPL10P9, RPL11, RPL12, RPL13, RPL13A, RPL14, RPL15, RPL17, RPL18, RPL18A, RPL…
