# Supplementary material for: Transcriptional reprogramming from innate immune functions to a pro-thrombotic signature by monocytes in COVID-19
Source: Nat Commun. 2022 Dec 26;13:7947. doi: 10.1038/s41467-022-35638-y (PMC9791976; doi:10.1038/s41467-022-35638-y)
Supplement: Supplementary file 11 — Supplementary Dataset 7 [file 41467_2022_35638_MOESM11_ESM.xlsx]

## Sheet: Dataset 7
Supplementary Table 7 - Pathway enrichment results of upregulated DE genes from SARS-CoV-2-stimulated COVID19 vs SARS-CoV-2-stimulated healthy monocytes
name	nAnno	nOverlap	fc	zscore	pvalue	adjp	or	CIl	CIu	distance	namespace	members_Overlap	members_Anno
Developmental Biology	272	60	2.37	7.3	1.7e-10	2.8e-08	2.84	2.08	3.82		C2	ABL1, ABLIM3, ACVR2B, AP2A1, AP2S1, ARHGAP35, CACNA1G, CDK5, CEBPB, COL1A1, COL6A1, COL6A3, DLG1, DNM1, DOCK1, DPYSL3, DPYSL4, EBF1, EGR2, ENAH, EP300, FES, FURIN, GFRA2, GPC1, HES1, HRAS, ITGA1, ITGA2B, ITGB3, L1CAM, LAMB1, LAMC1, LEP, LIMK1, LPL, MAP2K2, MAPK12, MED12, MEF2D, MYH9, MYL9, NCOR1, NCOR2, PCSK6, PIP5K1C, PLXNA2, PLXNB1, PLXND1, ROCK1, RPS6KA2, RRAS, SCN1B, SMARCD3, SPTAN1, TBL1XR1,…	ABL1, ABL2, ABLIM1, ABLIM3, ACVR1B, ACVR1C, ACVR2A, ACVR2B, AGRN, AKT1, AKT2, AKT3, ALCAM, ANGPTL4, ANK1, ANK3, AP2A1, AP2A2, AP2B1, AP2M1, AP2S1, ARHGAP35, ARHGEF11, ARHGEF12, BNIP2, BORCS8, CACNA1G, CACNA1I, CACNB1, CACNB3, CAP1, CCNC, CCND3, CD24, CD36, CD72, CDC42, CDK1, CDK19, CDK4, CDK5, CDK5R1, CDK8, CEBPB, CEBPD, CFL1, CLASP1, CLTA, CLTC, COL1A1, COL1A2, COL4A2, COL5A1, COL6A1, COL6A2, CO…
Integrin cell surface interactions	64	19	3.19	5.62	3.4e-06	0.00019	4.15	2.29	7.27		C2	APBB1IP, BCAR1, COL1A1, IBSP, ICAM4, ITGA1, ITGA2B, ITGAL, ITGAM, ITGAX, ITGB2, ITGB3, ITGB5, LAMA5, LAMB1, LAMB2, LAMC1, TLN1, VWF	AKT1, APBB1IP, BCAR1, BSG, CDH1, COL1A1, COL1A2, COL4A2, CRK, CSK, F11R, FBN1, FN1, GRB2, IBSP, ICAM1, ICAM2, ICAM3, ICAM4, ITGA1, ITGA11, ITGA2, ITGA2B, ITGA3, ITGA5, ITGA9, ITGAE, ITGAL, ITGAM, ITGAV, ITGAX, ITGB1, ITGB2, ITGB3, ITGB4, ITGB5, ITGB7, ITGB8, JAM2, JAM3, JAML, LAMA2, LAMA5, LAMB1, LAMB2, LAMC1, PDPK1, PECAM1, PTK2, PTPN1, RAP1A, RAP1B, RAPGEF3, RASGRP1, RASGRP2, SHC1, SOS1, SPP1, …
Semaphorin interactions	56	16	3.07	4.97	3.4e-05	0.0014	3.93	2.05	7.19		C2	ARHGAP35, CDK5, DPYSL3, DPYSL4, FES, ITGA1, LIMK1, MYH9, MYL9, PIP5K1C, PLXNA2, PLXNB1, PLXND1, ROCK1, RRAS, TLN1	ARHGAP35, ARHGEF11, ARHGEF12, CD72, CDC42, CDK5, CDK5R1, CFL1, DPYSL2, DPYSL3, DPYSL4, ERBB2, FARP2, FES, FYN, HSP90AA1, HSP90AB1, ITGA1, ITGB1, LIMK1, LIMK2, MET, MYH9, MYL12B, MYL6, MYL9, NRP1, PAK1, PAK2, PIP5K1C, PLXNA1, PLXNA2, PLXNA3, PLXNB1, PLXNB3, PLXNC1, PLXND1, PTPRC, RAC1, RAC2, RHOA, RHOB, RHOC, RHOG, RND1, ROCK1, ROCK2, RRAS, SEMA3A, SEMA4A, SEMA4D, SEMA5A, SEMA7A, TLN1, TREM2, TYRO…
Extracellular matrix organization	49	14	3.07	4.64	0.0001	0.0035	3.92	1.94	7.5		C2	ADAMTS2, BMP1, COL1A1, COL6A1, COL6A3, COLGALT1, FURIN, MMP1, MMP14, MMP17, MMP2, MMP8, PLOD2, TIMP2	ADAMTS14, ADAMTS2, BMP1, COL15A1, COL1A1, COL1A2, COL22A1, COL23A1, COL24A1, COL27A1, COL4A2, COL5A1, COL5A3, COL6A1, COL6A2, COL6A3, COL7A1, COL8A2, COL9A2, COL9A3, COLGALT1, COLGALT2, CRTAP, ELANE, FURIN, MMP1, MMP10, MMP14, MMP17, MMP2, MMP24, MMP25, MMP3, MMP7, MMP8, MMP9, P3H2, P3H3, P4HB, PCOLCE, PCOLCE2, PLOD1, PLOD2, PLOD3, PPIB, SERPINH1, TIMP1, TIMP2, TPSAB1
p130Cas linkage to MAPK signaling for integrins	12	6	5.36	4.85	0.00037	0.0076	9.77	2.61	36.6		C2	APBB1IP, BCAR1, ITGA2B, ITGB3, TLN1, VWF	APBB1IP, BCAR1, CRK, FN1, ITGA2B, ITGB3, PTK2, RAP1A, RAP1B, SRC, TLN1, VWF
Signaling by NOTCH	93	20	2.31	4.06	0.0003	0.0076	2.69	1.55	4.48		C2	ADAM10, ATP2A3, CCND1, DLL1, DNER, EP300, FURIN, HES1, JAG1, JUN, MAMLD1, MIB2, NCOR1, NCOR2, NOTCH3, RFNG, ST3GAL6, TBL1XR1, TFDP1, TLE3	ADAM10, ADAM17, AGO1, AGO2, AGO3, AGO4, APH1A, APH1B, ARRB1, ARRB2, ATP2A2, ATP2A3, B4GALT1, CCNC, CCND1, CDK8, CREBBP, CUL1, DLL1, DNER, DTX1, DTX2, DTX4, E2F1, E2F3, EP300, FBXW7, FURIN, HDAC1, HDAC10, HDAC11, HDAC2, HDAC3, HDAC4, HDAC5, HDAC6, HDAC7, HDAC8, HDAC9, HES1, HEY1, HIF1A, JAG1, JAG2, JUN, KAT2A, KAT2B, LFNG, MAML1, MAML2, MAML3, MAMLD1, MFNG, MIB1, MIB2, MOV10, MYC, NCOR1, NCOR2, NC…
Response to elevated platelet cytosolic Ca2+	68	16	2.52	4.04	0.00041	0.0076	3.02	1.6	5.39		C2	ACTN1, CALU, CD9, CLU, F13A1, F8, ITGA2B, ITGB3, PDGFA, PRKCB, PROS1, SERPINE1, SPARC, TLN1, VEGFB, VWF	A2M, ABCC4, ACTN1, ACTN2, ACTN4, ALDOA, APP, BRPF3, CALM1, CALM2, CALM3, CALU, CAP1, CD36, CD63, CD9, CFD, CFL1, CLU, EGF, F13A1, F5, F8, FN1, HABP4, HGF, HSPA5, ITGA2B, ITGB3, LAMP2, MMRN1, PDGFA, PDGFB, PECAM1, PF4, PFN1, PLEK, PPBP, PPIA, PPIAP22, PRKCA, PRKCB, PROS1, PSAP, SCG3, SELP, SERPINA1, SERPINE1, SERPINF2, SERPING1, SOD1, SPARC, SRGN, STX4, STXBP3, TGFB1, TGFB3, THBS1, TIMP1, TLN1, TM…
Cell-Cell communication	78	17	2.34	3.8	0.0007	0.0098	2.73	1.49	4.76		C2	ACTN1, CADM1, CDH5, CLDN12, CLDN7, FBLIM1, LAMC2, LIMS1, MAGI2, MAPK12, MAPK13, NECTIN4, PTPN6, PVR, SKAP2, SPTAN1, VASP	ACTN1, ACTN2, ACTN4, ARHGEF6, CADM1, CD151, CD2AP, CD47, CDH1, CDH24, CDH5, CDH6, CLDN12, CLDN14, CLDN15, CLDN4, CLDN5, CLDN7, CTNNA1, CTNNB1, CTNND1, F11R, FBLIM1, FERMT2, FYN, GRB2, ILK, IQGAP1, ITGB1, ITGB4, JUP, LAMA3, LAMB3, LAMC2, LIMS1, MAGI2, MAPK11, MAPK12, MAPK13, MAPK14, MAPK8, MPP5, NCK1, NCK2, NECTIN1, NECTIN2, NECTIN3, NECTIN4, NTN1, PAK1, PARD3, PARD6A, PARD6B, PARD6G, PARVB, PATJ,…
Signaling by PDGF	99	20	2.17	3.74	0.0007	0.0098	2.49	1.44	4.12		C2	ADCY3, BCAR1, COL1A1, COL6A1, COL6A3, FOXO4, FURIN, GSK3A, HRAS, ITPR2, MAP2K2, PDGFA, PDGFC, PDGFRA, PDGFRB, PHLPP1, PRKACA, RAPGEF1, TRIB3, TSC2	ADCY3, ADCY4, ADCY6, ADCY7, ADCY9, AKT1, AKT1S1, AKT2, AKT3, BAD, BCAR1, CALM1, CALM2, CALM3, CAMK4, CASP9, CDK1, CDKN1A, CDKN1B, CHUK, COL1A1, COL1A2, COL4A2, COL5A1, COL6A1, COL6A2, COL6A3, COL9A2, COL9A3, CREB1, CRK, CRKL, FOXO1, FOXO3, FOXO4, FURIN, GRB2, GRK2, GSK3A, HRAS, ITPR2, ITPR3, KRAS, MAP2K1, MAP2K2, MAPK1, MAPK3, MAPKAP1, MDM2, MLST8, MTOR, NCK1, NCK2, NR4A1, NRAS, PDE1B, PDGFA, PDG…
Hemostasis	338	50	1.59	3.5	0.00069	0.0098	1.72	1.24	2.34		C2	ABL1, ACTN1, APBB1IP, ATP2A3, BCAR1, CABLES2, CALU, CAV1, CD9, CDK5, CLU, COL1A1, DAGLA, DGKH, DOCK1, DOCK2, DOCK5, DOCK6, EHD2, EP300, F13A1, F8, GNA11, GP9, HRAS, ITGA2B, ITGAL, ITGAM, ITGAX, ITGB2, ITGB3, ITPR2, KLC2, L1CAM, MMP1, P2RY1, PDGFA, PLAUR, PRKACA, PRKCB, PROS1, PTPN6, SERPINB2, SERPINE1, SLC7A8, SPARC, TLN1, VAV1, VEGFB, VWF	A2M, ABCC4, ABL1, ACTN1, ACTN2, ACTN4, AK3, AKAP1, AKAP10, AKT1, AKT2, AKT3, ALDOA, ANGPT1, APBB1IP, APP, ARRB1, ARRB2, ATP1B1, ATP1B2, ATP1B3, ATP2A2, ATP2A3, BCAR1, BRPF3, BSG, C1QBP, CABLES1, CABLES2, CALM1, CALM2, CALM3, CALU, CAP1, CAPZA1, CAPZA2, CAV1, CBX5, CD2, CD36, CD47, CD48, CD58, CD63, CD9, CDC42, CDK2, CDK5, CFD, CFL1, CLU, COL1A1, COL1A2, CREBBP, CRK, CSK, DAGLA, DAGLB, DGKA, DGKD,…
L1CAM interactions	61	14	2.46	3.67	0.0012	0.015	2.92	1.48	5.41		C2	AP2A1, AP2S1, DLG1, DNM1, ITGA1, ITGA2B, ITGB3, L1CAM, LAMB1, LAMC1, MAP2K2, RPS6KA2, SCN1B, SPTAN1	ALCAM, ANK1, ANK3, AP2A1, AP2A2, AP2B1, AP2M1, AP2S1, CD24, CLTA, CLTC, CSNK2A1, CSNK2A2, CSNK2B, DLG1, DLG3, DNM1, DNM2, DPYSL2, EZR, FGFR1, ITGA1, ITGA2, ITGA2B, ITGA5, ITGA9, ITGAV, ITGB1, ITGB3, L1CAM, LAMB1, LAMC1, MAP2K1, MAP2K2, MAPK1, MAPK3, MSN, NCAM1, NRCAM, NRP1, NRP2, NUMB, PAK1, RAC1, RANBP9, RDX, RPS6KA1, RPS6KA2, RPS6KA3, RPS6KA4, RPS6KA5, SCN1B, SCN8A, SDCBP, SHTN1, SPTA1, SPTAN1,…
CRMPs in Sema3A signaling	12	5	4.47	3.86	0.0032	0.027	6.97	1.74	25.6		C2	CDK5, DPYSL3, DPYSL4, FES, PLXNA2	CDK5, CDK5R1, DPYSL2, DPYSL3, DPYSL4, FES, FYN, NRP1, PLXNA1, PLXNA2, PLXNA3, SEMA3A
Lipid digestion, mobilization, and transport	27	8	3.18	3.63	0.0025	0.027	4.12	1.56	9.87		C2	ABCA1, APOE, BMP1, CAV1, LPL, PLTP, PRKACA, SCARB1	A2M, ABCA1, ABCG1, ABHD5, APOE, BMP1, CAV1, CUBN, FABP4, HSPG2, LCAT, LDLR, LDLRAP1, LIPC, LIPE, LPL, MGLL, P4HB, PLTP, PPP1CA, PPP1CB, PPP1CC, PRKACA, PRKACB, SAR1B, SCARB1, SDC1
NGF signalling via TRKA from the plasma membrane	118	21	1.91	3.18	0.0028	0.027	2.12	1.25	3.45		C2	ADCY3, AP2A1, AP2S1, DNM1, DUSP7, FOXO4, GSK3A, HRAS, IRS2, ITPR2, MAP2K2, MAP2K5, MAPK12, MAPK13, MAPK7, PHLPP1, PRKACA, RAPGEF1, RPS6KA2, TRIB3, TSC2	ADCY3, ADCY4, ADCY6, ADCY7, ADCY9, ADORA2A, AKT1, AKT1S1, AKT2, AKT3, AP2A1, AP2A2, AP2B1, AP2M1, AP2S1, ATF1, BAD, BRAF, CALM1, CALM2, CALM3, CAMK4, CASP9, CDK1, CDKN1A, CDKN1B, CHUK, CLTA, CLTC, CREB1, CRK, DNAL4, DNM1, DNM2, DUSP3, DUSP4, DUSP6, DUSP7, ELK1, FOXO1, FOXO3, FOXO4, FRS2, GRB2, GRK2, GSK3A, HRAS, IRS1, IRS2, ITPR2, ITPR3, KIDINS220, KRAS, MAP2K1, MAP2K2, MAP2K5, MAPK1, MAPK11, MAP…
Metabolism of lipids and lipoproteins	362	50	1.48	2.98	0.003	0.027	1.58	1.14	2.15		C2	ABCA1, ABCC3, ACACA, ACADVL, ACER3, ACOX3, APOE, BMP1, CAV1, CHKA, CTSA, CYP24A1, CYP27A1, DGAT2, DHCR24, EP300, FADS1, FASN, G0S2, GK, HSD11B1, HSD17B4, HSD3B7, LPL, ME1, MED12, MTMR2, NCOR1, NCOR2, PEMT, PHOSPHO1, PI4K2A, PI4KA, PIP5K1C, PLA2G12A, PLIN2, PLTP, PNPLA2, PPARGC1B, PRKACA, PTDSS2, SCARB1, SGPP2, SLC27A1, SMARCD3, SUMF1, TBL1XR1, TEAD3, TRIB3, VAC14	A2M, ABCA1, ABCB4, ABCC3, ABCD1, ABCG1, ABHD5, ACAA1, ACACA, ACACB, ACADM, ACADS, ACADVL, ACAT1, ACER2, ACER3, ACHE, ACLY, ACOT8, ACOX1, ACOX2, ACOX3, ACSL1, ACSL3, ACSL4, ACSL5, ACSL6, AGPAT1, AGPAT2, AGPAT3, AGPAT4, AGPAT5, AGPS, AKR1B1, ALAS1, AMACR, ANGPTL4, ANKRD1, APOE, ARF1, ARF3, ARNTL, ARSA, ARSB, ARSG, ARSK, ASAH1, ASAH2, BDH1, BMP1, CAV1, CCNC, CD36, CDIPT, CDK19, CDK8, CDS1, CDS2, CEP…
Loss of Nlp from mitotic centrosomes	55	12	2.34	3.19	0.0041	0.028	2.73	1.31	5.29		C2	AKAP9, CDK5RAP2, CEP131, CEP135, CEP250, CEP41, CKAP5, DYNC1H1, PCM1, PCNT, PRKACA, TUBG1	ACTR1A, AKAP9, ALMS1, CDK1, CDK5RAP2, CENPJ, CEP131, CEP135, CEP164, CEP192, CEP250, CEP290, CEP41, CEP57, CEP63, CEP70, CEP72, CEP76, CETN2, CKAP5, CLASP1, CNTRL, CSNK1D, CSNK1E, DCTN1, DCTN2, DCTN3, DYNC1H1, DYNC1I2, DYNLL1, FGFR1OP, HAUS2, HSP90AA1, MAPRE1, NEDD1, NINL, OFD1, PAFAH1B1, PCM1, PCNT, PLK1, PLK4, PPP2R1A, PRKACA, PRKAR2B, SDCCAG8, SSNA1, TUBA1A, TUBA4A, TUBB, TUBB4A, TUBB4B, TUBG1…
Signalling by NGF	186	29	1.67	2.96	0.004	0.028	1.82	1.17	2.72		C2	ADCY3, AKAP13, AP2A1, AP2S1, BEX3, DNM1, DUSP7, FOXO4, FURIN, GSK3A, HRAS, IRAK1, IRS2, ITPR2, MAP2K2, MAP2K5, MAPK12, MAPK13, MAPK7, PCSK6, PHLPP1, PREX1, PRKACA, RAPGEF1, RPS6KA2, TRIB3, TRIO, TSC2, VAV1	AATF, ABR, ADAM17, ADCY3, ADCY4, ADCY6, ADCY7, ADCY9, ADORA2A, AKAP13, AKT1, AKT1S1, AKT2, AKT3, AP2A1, AP2A2, AP2B1, AP2M1, AP2S1, APH1A, APH1B, ARHGAP4, ARHGDIA, ARHGEF1, ARHGEF11, ARHGEF12, ARHGEF17, ARHGEF18, ARHGEF2, ARHGEF3, ARHGEF6, ARHGEF9, ATF1, BAD, BCL2L11, BEX3, BRAF, CALM1, CALM2, CALM3, CAMK4, CASP2, CASP3, CASP9, CDK1, CDKN1A, CDKN1B, CHUK, CLTA, CLTC, CREB1, CRK, DNAL4, DNM1, DNM2…
SEMA3A-Plexin repulsion signaling by inhibiting Integrin adhesion	13	5	4.13	3.62	0.0047	0.03	6.1	1.57	21.2		C2	FES, PIP5K1C, PLXNA2, RRAS, TLN1	FARP2, FES, FYN, NRP1, PIP5K1C, PLXNA1, PLXNA2, PLXNA3, RAC1, RND1, RRAS, SEMA3A, TLN1
Transmembrane transport of small molecules	240	35	1.56	2.83	0.0051	0.032	1.68	1.13	2.43		C2	ABCA3, ABCC3, ABCC5, ABCD3, ADCY3, ATP11A, ATP11C, ATP2A3, ATP9B, FTH1, HMOX2, MCOLN1, NUP188, NUP214, POM121, PRKACA, RANBP2, SLC12A6, SLC22A5, SLC26A2, SLC27A1, SLC28A3, SLC2A9, SLC37A4, SLC39A8, SLC43A1, SLC5A3, SLC6A6, SLC7A8, SLC9A1, SLC9A5, SLCO2B1, STEAP3, TFRC, TPR	AAAS, ABCA2, ABCA3, ABCA6, ABCA7, ABCB1, ABCB10, ABCC1, ABCC11, ABCC2, ABCC3, ABCC4, ABCC5, ABCC6, ABCD1, ABCD2, ABCD3, ABCG1, ABCG2, ADCY3, ADCY4, ADCY6, ADCY7, ADCY9, AQP3, AQP9, ARHGEF9, ATP10A, ATP10D, ATP11A, ATP11B, ATP11C, ATP1A1, ATP1B1, ATP1B2, ATP1B3, ATP2A2, ATP2A3, ATP2C1, ATP6V0A2, ATP6V0B, ATP6V0C, ATP6V0D1, ATP6V0D2, ATP6V0E1, ATP6V1A, ATP6V1B2, ATP6V1C1, ATP6V1C2, ATP6V1D, ATP6V1E…
Smooth Muscle Contraction	20	6	3.22	3.18	0.008	0.044	4.18	1.32	11.6		C2	ITGA1, ITGB5, MYL6B, MYL9, MYLK, TLN1	ACTA2, CALD1, CALM1, CALM2, CALM3, ITGA1, ITGB5, MYL12B, MYL6, MYL6B, MYL9, MYLK, SORBS1, SORBS3, TLN1, TPM1, TPM2, TPM3, TPM4, VCL
Platelet Aggregation (Plug Formation)	26	7	2.89	3.09	0.0081	0.044	3.6	1.28	8.96		C2	APBB1IP, BCAR1, GP9, ITGA2B, ITGB3, TLN1, VWF	AKT1, APBB1IP, BCAR1, CRK, CSK, FN1, GP1BA, GP5, GP9, GRB2, ITGA2B, ITGB3, PDPK1, PTK2, PTPN1, RAP1A, RAP1B, RAPGEF3, RASGRP1, RASGRP2, SHC1, SOS1, SRC, SYK, TLN1, VWF
Sema4D in semaphorin signaling	26	7	2.89	3.09	0.0081	0.044	3.6	1.28	8.96		C2	ARHGAP35, LIMK1, MYH9, MYL9, PLXNB1, ROCK1, RRAS	ARHGAP35, ARHGEF11, ARHGEF12, CD72, CDC42, ERBB2, LIMK1, LIMK2, MET, MYH9, MYL12B, MYL6, MYL9, PLXNB1, PTPRC, RAC1, RAC2, RHOA, RHOB, RHOC, RHOG, RND1, ROCK1, ROCK2, RRAS, SEMA4D
Metabolism of carbohydrates	179	27	1.62	2.67	0.0083	0.044	1.74	1.11	2.65		C2	ABCC5, CHST11, CHST15, FBP1, G6PD, GALE, GOT1, GPC1, GPC4, HS3ST1, HS6ST1, HS6ST1P1, NDST1, NUP188, NUP214, PGD, POM121, PRKACA, PYGL, RANBP2, SLC37A4, SLC9A1, ST3GAL1, ST3GAL6, TKT, TPR, VCAN	AAAS, ABCC5, AGL, AGRN, ALDOA, ALDOC, AMY2B, ARSB, B3GALT6, B3GAT1, B3GAT2, B3GAT3, B3GNT2, B3GNT4, B3GNT7, B4GALT1, B4GALT2, B4GALT3, B4GALT4, B4GALT5, B4GALT6, B4GALT7, B4GAT1, CALM1, CALM2, CALM3, CD44, CHPF, CHPF2, CHST11, CHST12, CHST13, CHST14, CHST15, CHST2, CHST3, CHST7, CHSY1, CSGALNACT1, CSGALNACT2, CSPG4, DSE, ENO1, ENO2, ENO3, EXT1, EXT2, FBP1, G6PC3, G6PD, GALE, GALK1, GALT, GAPDH, G…
Trafficking of AMPA receptors	15	5	3.58	3.2	0.0095	0.046	4.88	1.31	15.7		C2	AP2A1, AP2S1, DLG1, EPB41L1, PRKCB	AKAP5, AP2A1, AP2A2, AP2B1, AP2M1, AP2S1, CAMK2D, DLG1, EPB41L1, MDM2, MYO6, NSF, PICK1, PRKCA, PRKCB
HS-GAG biosynthesis	21	6	3.07	3.04	0.01	0.048	3.9	1.24	10.7		C2	GPC1, GPC4, HS3ST1, HS6ST1, HS6ST1P1, NDST1	AGRN, EXT1, EXT2, GLCE, GPC1, GPC2, GPC4, HS2ST1, HS3ST1, HS3ST2, HS3ST3A1, HS3ST3B1, HS6ST1, HS6ST1P1, HSPG2, NDST1, NDST2, SDC1, SDC2, SDC3, SDC4
Muscle contraction	28	7	2.68	2.86	0.012	0.054	3.25	1.17	7.97		C2	ITGA1, ITGB5, MYL6B, MYL9, MYLK, TLN1, TNNT1	ACTA2, ACTN2, CALD1, CALM1, CALM2, CALM3, DMD, ITGA1, ITGB5, MYH3, MYL12B, MYL6, MYL6B, MYL9, MYLK, SORBS1, SORBS3, TCAP, TLN1, TMOD1, TNNI2, TNNT1, TPM1, TPM2, TPM3, TPM4, VCL, VIM
Cell surface interactions at the vascular wall	72	13	1.94	2.56	0.015	0.063	2.16	1.08	3.99		C2	CAV1, COL1A1, HRAS, ITGAL, ITGAM, ITGAX, ITGB2, ITGB3, L1CAM, MMP1, PROS1, PTPN6, SLC7A8	ANGPT1, ATP1B1, ATP1B2, ATP1B3, BSG, CAV1, CD2, CD47, CD48, CD58, COL1A1, COL1A2, DOK2, ESAM, F11R, FCER1G, FN1, FYN, GRB2, HRAS, ITGA3, ITGA5, ITGAL, ITGAM, ITGAV, ITGAX, ITGB1, ITGB2, ITGB3, JAM2, JAM3, JAML, KRAS, L1CAM, LCK, LYN, MERTK, MMP1, NRAS, OLR1, PECAM1, PF4, PF4V1, PIK3CA, PIK3CB, PIK3R1, PLCG1, PPIA, PPIAP22, PPIL2, PROC, PROS1, PTPN6, SELL, SELP, SHC1, SIRPA, SIRPG, SLC16A1, SLC16A…
Glycosaminoglycan metabolism	77	13	1.81	2.29	0.025	0.099	1.99	1	3.65		C2	ABCC5, CHST11, CHST15, GPC1, GPC4, HS3ST1, HS6ST1, HS6ST1P1, NDST1, SLC9A1, ST3GAL1, ST3GAL6, VCAN	ABCC5, AGRN, ARSB, B3GALT6, B3GAT1, B3GAT2, B3GAT3, B3GNT2, B3GNT4, B3GNT7, B4GALT1, B4GALT2, B4GALT3, B4GALT4, B4GALT5, B4GALT6, B4GALT7, B4GAT1, CD44, CHPF, CHPF2, CHST11, CHST12, CHST13, CHST14, CHST15, CHST2, CHST3, CHST7, CHSY1, CSGALNACT1, CSGALNACT2, CSPG4, DSE, EXT1, EXT2, GLB1, GLCE, GNS, GPC1, GPC2, GPC4, GUSB, GXYLT1, GXYLT2, HAS1, HAS3, HEXA, HEXB, HMMR, HPSE, HS2ST1, HS3ST1, HS3ST2, …
Formation of Fibrin Clot (Clotting Cascade)	19	5	2.82	2.55	0.027	0.1	3.48	0.98	10.3		C2	F13A1, F8, GP9, PROS1, VWF	A2M, C1QBP, F12, F13A1, F3, F5, F8, GP1BA, GP5, GP9, PF4, PF4V1, PRCP, PROC, PROS1, SERPING1, TFPI, THBD, VWF
NCAM1 interactions	20	5	2.68	2.41	0.033	0.11	3.25	0.923	9.43		C2	CACNA1G, COL1A1, COL6A1, COL6A3, GFRA2	AGRN, CACNA1G, CACNA1I, CACNB1, CACNB3, COL1A1, COL1A2, COL4A2, COL5A1, COL6A1, COL6A2, COL6A3, COL9A2, COL9A3, GDNF, GFRA2, NCAM1, PRNP, PSPN, ST8SIA4
Transcriptional Regulation of White Adipocyte Differentiation	64	11	1.84	2.17	0.033	0.11	2.03	0.953	3.94		C2	CEBPB, EBF1, EGR2, EP300, LEP, LPL, MED12, NCOR1, NCOR2, SMARCD3, TBL1XR1	ANGPTL4, CCNC, CCND3, CD36, CDK19, CDK4, CDK8, CEBPB, CEBPD, CREBBP, EBF1, EGR2, EP300, FABP4, HDAC3, HELZ2, KLF4, KLF5, LEP, LPL, MED1, MED10, MED11, MED12, MED13L, MED14, MED15, MED16, MED17, MED18, MED19, MED20, MED21, MED22, MED23, MED24, MED25, MED26, MED27, MED29, MED30, MED31, MED4, MED6, MED7, MED8, MED9, NCOA1, NCOA2, NCOA3, NCOA6, NCOR1, NCOR2, PPARA, PPARG, RELA, RXRA, SMARCD3, SREBF1,…
Gastrin-CREB signalling pathway via PKC and MAPK	104	16	1.65	2.14	0.031	0.11	1.78	0.971	3.06		C2	DAGLA, DGKH, GNA11, GPR68, HRAS, ITPR2, LTB4R, MAP2K2, MAPK7, NTSR1, P2RY1, P2RY11, P2RY2, PLCB3, RPS6KA2, TRIO	ANXA1, APP, CDK1, CREB1, CYSLTR1, CYSLTR2, DAGLA, DAGLB, DGKA, DGKD, DGKE, DGKG, DGKH, DGKQ, EDN1, EDNRB, F2R, F2RL1, FFAR2, FFAR3, FPR2, GNA11, GNA15, GNAQ, GNB1, GNB2, GNB4, GNB5, GNG11, GNG12, GNG2, GNG4, GNG5, GNG7, GNG8, GNGT2, GPR132, GPR65, GPR68, GRB2, GRK2, GRK5, GRPR, HBEGF, HCRTR1, HRAS, HRH1, ITPR2, ITPR3, KISS1R, KRAS, LPAR1, LPAR2, LPAR3, LPAR4, LPAR6, LTB4R, LTB4R2, MAP2K1, MAP2K2,…
PPARA Activates Gene Expression	88	14	1.71	2.13	0.033	0.11	1.85	0.962	3.31		C2	ABCA1, EP300, FADS1, G0S2, ME1, MED12, NCOR1, PLIN2, PPARGC1B, SLC27A1, SMARCD3, TBL1XR1, TEAD3, TRIB3	ABCA1, ABCB4, ACADM, ACOX1, ACSL1, ALAS1, ANGPTL4, ANKRD1, ARNTL, CCNC, CD36, CDK19, CDK8, CLOCK, CPT1A, CPT2, CREBBP, CYP1A1, EP300, ESRRA, FADS1, FDFT1, FHL2, G0S2, GLIPR1, GRHL1, HDAC3, HELZ2, HMGCR, HMGCS1, ME1, MED1, MED10, MED11, MED12, MED13L, MED14, MED15, MED16, MED17, MED18, MED19, MED20, MED21, MED22, MED23, MED24, MED25, MED26, MED27, MED29, MED30, MED31, MED4, MED6, MED7, MED8, MED9,…
Signaling by EGFR in Cancer	96	15	1.68	2.13	0.032	0.11	1.81	0.966	3.18		C2	ADAM10, ADCY3, AP2A1, AP2S1, CDC37, FOXO4, GSK3A, HRAS, ITPR2, MAP2K2, PHLPP1, PRKACA, SPRY1, TRIB3, TSC2	ADAM10, ADAM12, ADAM17, ADCY3, ADCY4, ADCY6, ADCY7, ADCY9, AKT1, AKT1S1, AKT2, AKT3, AP2A1, AP2A2, AP2B1, AP2M1, AP2S1, BAD, CALM1, CALM2, CALM3, CAMK4, CASP9, CBL, CDC37, CDC42, CDK1, CDKN1A, CDKN1B, CHUK, CLTA, CLTC, CREB1, CSK, EGF, EPN1, EPS15, EPS15L1, FOXO1, FOXO3, FOXO4, GAB1, GRB2, GRK2, GSK3A, HGS, HRAS, HSP90AA1, ITPR2, ITPR3, KRAS, LRIG1, MAP2K1, MAP2K2, MAPK1, MAPK3, MAPKAP1, MDM2, ML…
NCAM signaling for neurite out-growth	42	8	2.04	2.17	0.038	0.12	2.3	0.917	5.07		C2	CACNA1G, COL1A1, COL6A1, COL6A3, GFRA2, HRAS, MAP2K2, SPTAN1	AGRN, CACNA1G, CACNA1I, CACNB1, CACNB3, CDK1, COL1A1, COL1A2, COL4A2, COL5A1, COL6A1, COL6A2, COL6A3, COL9A2, COL9A3, CREB1, FGFR1, FYN, GDNF, GFRA2, GRB2, HRAS, KRAS, MAP2K1, MAP2K2, MAPK1, MAPK3, NCAM1, NRAS, PRNP, PSPN, PTK2, RAF1, RPS6KA5, SOS1, SPTA1, SPTAN1, SPTBN1, SPTBN5, SRC, ST8SIA4, YWHAB
Double-Strand Break Repair	22	5	2.44	2.16	0.048	0.14	2.87	0.826	8.12		C2	BRCA1, MDC1, PRKDC, RAD50, TP53BP1	ATM, BRCA1, BRCA2, BRIP1, LIG1, LIG4, MDC1, MRE11, NBN, PRKDC, RAD50, RAD51, RAD52, RPA1, RPA2, RPA3, TDP1, TP53BP1, XRCC4, XRCC5, XRCC6, XRCC6P2
Fatty acid, triacylglycerol, and ketone body metabolism	144	20	1.49	1.9	0.046	0.14	1.58	0.928	2.55		C2	ABCA1, ACACA, ACADVL, DGAT2, EP300, FADS1, FASN, G0S2, GK, ME1, MED12, NCOR1, NCOR2, PLIN2, PPARGC1B, SLC27A1, SMARCD3, TBL1XR1, TEAD3, TRIB3	ABCA1, ABCB4, ACACA, ACACB, ACADM, ACADS, ACADVL, ACAT1, ACLY, ACOX1, ACSL1, ACSL3, ACSL4, ACSL5, ACSL6, AGPAT1, AGPAT2, AGPAT3, AGPAT4, AGPAT5, ALAS1, ANGPTL4, ANKRD1, ARNTL, BDH1, CCNC, CD36, CDK19, CDK8, CLOCK, CPT1A, CPT2, CREBBP, CYP1A1, DECR1, DGAT1, DGAT2, ECHS1, ECI1, ELOVL1, ELOVL3, ELOVL5, ELOVL6, ELOVL7, EP300, ESRRA, FADS1, FASN, FDFT1, FHL2, G0S2, GK, GLIPR1, GPAM, GPAT2, GPAT3, GPAT…
Activated NOTCH1 Transmits Signal to the Nucleus	23	5	2.33	2.05	0.057	0.16	2.71	0.785	7.59		C2	ADAM10, DLL1, DNER, JAG1, MIB2	ADAM10, ADAM17, APH1A, APH1B, ARRB1, ARRB2, DLL1, DNER, DTX1, DTX2, DTX4, JAG1, JAG2, MIB1, MIB2, NCSTN, NEURL1, NUMB, PSEN1, PSEN2, PSENEN, RPS27A, UBA52
Activation of NMDA receptor upon glutamate binding and postsynaptic events	23	5	2.33	2.05	0.057	0.16	2.71	0.785	7.59		C2	ADCY3, AKAP9, HRAS, RPS6KA2, RRAS	ACTN2, ADCY3, AKAP9, BRAF, CALM1, CALM2, CALM3, CAMK2D, CAMK4, CAMKK1, CREB1, GRIN2D, HRAS, MAPK1, PDPK1, PRKACB, RAF1, RASGRF1, RASGRF2, RPS6KA1, RPS6KA2, RPS6KA3, RRAS
Recycling pathway of L1	23	5	2.33	2.05	0.057	0.16	2.71	0.785	7.59		C2	AP2A1, AP2S1, DNM1, L1CAM, RPS6KA2	AP2A1, AP2A2, AP2B1, AP2M1, AP2S1, CLTA, CLTC, DNM1, DNM2, DPYSL2, EZR, L1CAM, MAPK1, MSN, NUMB, RDX, RPS6KA1, RPS6KA2, RPS6KA3, RPS6KA4, RPS6KA5, SHTN1, SRC
Glucose transport	32	6	2.01	1.84	0.072	0.19	2.25	0.756	5.61		C2	NUP188, NUP214, POM121, RANBP2, SLC37A4, TPR	AAAS, G6PC3, GCKR, HK1, HK2, HK3, NUP107, NUP133, NUP153, NUP155, NUP188, NUP205, NUP210, NUP214, NUP35, NUP37, NUP43, NUP50, NUP54, NUP58, NUP62, NUP85, NUP88, NUP93, POM121, RAE1, RANBP2, SEH1L, SLC2A1, SLC2A3, SLC37A4, TPR
Transport of Mature mRNA Derived from an Intronless Transcript	32	6	2.01	1.84	0.072	0.19	2.25	0.756	5.61		C2	CPSF1, NUP188, NUP214, POM121, RANBP2, TPR	AAAS, ALYREF, CPSF1, CPSF2, CPSF3, EIF4E, NCBP1, NCBP2, NUP107, NUP133, NUP153, NUP155, NUP188, NUP205, NUP210, NUP214, NUP35, NUP37, NUP43, NUP50, NUP54, NUP58, NUP62, NUP85, NUP88, NUP93, NXF1, POM121, RAE1, RANBP2, SEH1L, TPR
Signaling by SCF-KIT	72	11	1.64	1.74	0.069	0.19	1.76	0.833	3.39		C2	FES, FOXO4, GRB10, GSK3A, HRAS, MAP2K2, PHLPP1, PTPN6, TRIB3, TSC2, VAV1	AKT1, AKT1S1, AKT2, AKT3, BAD, CASP9, CBL, CDK1, CDKN1A, CDKN1B, CHEK1, CHUK, CREB1, FER, FES, FOXO1, FOXO3, FOXO4, FYN, GAB2, GRAP, GRAP2, GRB10, GRB2, GSK3A, HRAS, JAK2, KIT, KITLG, KRAS, LCK, LYN, MAP2K1, MAP2K2, MAPK1, MAPK3, MAPKAP1, MDM2, MLST8, MMP9, MTOR, NR4A1, NRAS, PDPK1, PHLPP1, PIK3CA, PIK3R1, PIK3R3, PRKCA, PTEN, PTPN6, RAC1, RAF1, RICTOR, RPS6KB2, SH2B2, SH2B3, SOCS1, SOCS6, SOS1, …
Neurotransmitter Receptor Binding And Downstream Transmission In The Postsynaptic Cell	73	11	1.62	1.69	0.075	0.19	1.73	0.82	3.33		C2	ADCY3, AKAP9, AP2A1, AP2S1, DLG1, EPB41L1, HRAS, PLCB3, PRKCB, RPS6KA2, RRAS	ACTN2, ADCY3, ADCY4, ADCY6, ADCY7, ADCY9, AKAP5, AKAP9, AP2A1, AP2A2, AP2B1, AP2M1, AP2S1, ARHGEF9, BRAF, CALM1, CALM2, CALM3, CAMK2D, CAMK4, CAMKK1, CHRFAM7A, CHRNA5, CHRNA7, CHRNE, CREB1, DLG1, DLG3, EPB41L1, GABBR1, GABRR2, GNAI1, GNAI2, GNAI3, GNAL, GNB1, GNB2, GNB4, GNB5, GNG11, GNG12, GNG2, GNG4, GNG5, GNG7, GNG8, GNGT2, GRIN2D, HRAS, KCNJ10, KCNJ15, KCNJ2, KCNJ5, MAPK1, MDM2, MYO6, NCALD, …
BMAL1:CLOCK/NPAS2 Activates Circadian Expression	33	6	1.95	1.75	0.081	0.2	2.17	0.73	5.37		C2	BHLHE41, EP300, NCOR1, SERPINE1, SMARCD3, TBL1XR1	ARNTL, ARNTL2, BHLHE40, BHLHE41, CLOCK, CREBBP, CRY1, CRY2, DBP, EP300, HDAC3, HELZ2, MED1, NAMPT, NCOA1, NCOA2, NCOA3, NCOA6, NCOR1, NOCT, NPAS2, NR1D1, NR3C1, PER1, PER2, PPARA, RORA, RXRA, SERPINE1, SMARCD3, TBL1X, TBL1XR1, TGS1
Signaling by Rho GTPases	92	13	1.52	1.59	0.084	0.2	1.61	0.817	2.92		C2	AKAP13, ARAP1, ARAP3, ARHGAP18, ARHGAP20, ARHGAP24, ARHGAP35, BCR, PREX1, RHOBTB2, RHOQ, TRIO, VAV1	A2M, ABR, AKAP13, ARAP1, ARAP2, ARAP3, ARHGAP1, ARHGAP10, ARHGAP11A, ARHGAP11B, ARHGAP12, ARHGAP15, ARHGAP17, ARHGAP18, ARHGAP19, ARHGAP20, ARHGAP22, ARHGAP24, ARHGAP25, ARHGAP26, ARHGAP30, ARHGAP31, ARHGAP35, ARHGAP4, ARHGAP6, ARHGDIA, ARHGDIB, ARHGEF11, ARHGEF12, ARHGEF17, ARHGEF18, ARHGEF2, ARHGEF3, ARHGEF6, ARHGEF9, BCR, CDC42, CHN1, CHN2, DEPDC1B, DEPDC7, DLC1, ECT2, FAM13A, FAM13B, FGD2, FG…
PI3K/AKT activation	34	6	1.89	1.67	0.091	0.21	2.09	0.706	5.16		C2	FOXO4, GSK3A, IRS2, PHLPP1, TRIB3, TSC2	AKT1, AKT1S1, AKT2, AKT3, BAD, CASP9, CDKN1A, CDKN1B, CHUK, CREB1, FOXO1, FOXO3, FOXO4, GSK3A, IRS1, IRS2, MAPKAP1, MDM2, MLST8, MTOR, NR4A1, NTRK1, PDPK1, PHLPP1, PIK3CA, PIK3CB, PIK3R1, PTEN, RHOA, RICTOR, RPS6KB2, THEM4, TRIB3, TSC2
Transcriptional activity of SMAD2/SMAD3:SMAD4 heterotrimer	35	6	1.84	1.59	0.1	0.22	2.02	0.684	4.96		C2	MEN1, NCOR1, NCOR2, SERPINE1, SKI, TFDP1	CCNC, CCNT1, CCNT2, CDK8, CDK9, CDKN2B, E2F4, E2F5, HDAC1, JUNB, MEN1, MYC, NCOR1, NCOR2, PARP1, PPM1A, RBL1, RPS27A, SERPINE1, SKI, SKIL, SMAD2, SMAD3, SMAD4, SMAD7, SMURF2, SP1, TFDP1, TGIF1, TGIF2, TRIM33, UBA52, UBE2D1, UBE2D3, USP9X
MAPK targets/ Nuclear events mediated by MAP kinases	29	5	1.85	1.47	0.13	0.28	2.03	0.604	5.44		C2	DUSP7, FOS, JUN, MAPK7, RPS6KA2	ATF1, ATF2, CREB1, DUSP3, DUSP4, DUSP6, DUSP7, ELK1, FOS, JUN, MAPK1, MAPK11, MAPK14, MAPK3, MAPK7, MAPK8, MAPK9, MAPKAPK2, MEF2A, MEF2C, PPP2CA, PPP2CB, PPP2R1A, PPP2R1B, PPP2R5D, RPS6KA1, RPS6KA2, RPS6KA3, RPS6KA5
Biological oxidations	55	8	1.56	1.34	0.14	0.29	1.66	0.676	3.56		C2	BPNT1, CYP24A1, CYP27A1, GSTM4, GSTO2, MAOA, OPLAH, PAPSS1	ACSS1, ACSS2, AHCY, ALDH1A1, ALDH2, BPNT1, CNDP2, COMT, CYP19A1, CYP1A1, CYP1B1, CYP24A1, CYP27A1, CYP27B1, CYP2J2, CYP2R1, CYP2S1, CYP2U1, CYP3A5, CYP51A1, GCLC, GCLM, GGCT, GGT5, GGT7, GSS, GSTA4, GSTM1, GSTM4, GSTO1, GSTO2, GSTP1, MAOA, MAT2A, MAT2B, MGST1, MGST2, MGST3, MTR, NAT1, OPLAH, PAOX, PAPSS1, PAPSS2, POMC, PTGS1, PTGS2, SLC35D1, SMOX, SULT1A1, SULT1B1, TBXAS1, TPMT, UGDH, UGP2
Iron uptake and transport	31	5	1.73	1.31	0.16	0.32	1.87	0.561	4.97		C2	FTH1, HMOX2, MCOLN1, STEAP3, TFRC	ABCG2, ATP6V0A2, ATP6V0B, ATP6V0C, ATP6V0D1, ATP6V0D2, ATP6V0E1, ATP6V1A, ATP6V1B2, ATP6V1C1, ATP6V1C2, ATP6V1D, ATP6V1E1, ATP6V1E2, ATP6V1F, ATP6V1G1, ATP6V1G2, ATP6V1H, CP, CYBRD1, FLVCR1, FTH1, FTL, HMOX1, HMOX2, MCOLN1, SLC40A1, SLC46A1, STEAP3, TCIRG1, TFRC
MAP kinase activation in TLR cascade	48	7	1.56	1.26	0.16	0.32	1.66	0.629	3.76		C2	DUSP7, FOS, IRAK1, JUN, MAP2K2, MAPK7, RPS6KA2	ATF1, ATF2, CDK1, CREB1, DUSP3, DUSP4, DUSP6, DUSP7, ELK1, FOS, IKBKG, IRAK1, IRAK2, JUN, MAP2K1, MAP2K2, MAP2K3, MAP2K4, MAP2K6, MAP2K7, MAP3K7, MAPK1, MAPK11, MAPK14, MAPK3, MAPK7, MAPK8, MAPK9, MAPKAPK2, MAPKAPK3, MEF2A, MEF2C, NOD1, NOD2, PPP2CA, PPP2CB, PPP2R1A, PPP2R1B, PPP2R5D, RIPK2, RPS6KA1, RPS6KA2, RPS6KA3, RPS6KA5, TAB1, TAB2, TAB3, TRAF6
Signalling to ERKs	32	5	1.68	1.23	0.17	0.34	1.8	0.542	4.77		C2	HRAS, MAP2K2, MAPK12, MAPK13, RAPGEF1	BRAF, CDK1, CRK, FRS2, GRB2, HRAS, KIDINS220, KRAS, MAP2K1, MAP2K2, MAPK1, MAPK11, MAPK12, MAPK13, MAPK14, MAPK3, MAPKAPK2, MAPKAPK3, NRAS, NTRK1, PLCG1, RAF1, RALA, RALB, RALGDS, RAP1A, RAPGEF1, RIT1, SHC1, SOS1, SRC, YWHAB
Circadian Clock	49	7	1.53	1.2	0.17	0.34	1.62	0.615	3.66		C2	BHLHE41, EP300, MEF2D, NCOR1, SERPINE1, SMARCD3, TBL1XR1	ARNTL, ARNTL2, ATF2, BHLHE40, BHLHE41, BTRC, CLOCK, CPT1A, CREB1, CREBBP, CRY1, CRY2, CSNK1D, CSNK1E, CUL1, DBP, ELOVL3, EP300, FBXL3, HDAC3, HELZ2, HIF1A, MED1, MEF2C, MEF2D, NAMPT, NCOA1, NCOA2, NCOA3, NCOA6, NCOR1, NOCT, NPAS2, NR1D1, NR3C1, PER1, PER2, PPARA, RORA, RPS27A, RXRA, SERPINE1, SKP1, SMARCD3, SREBF1, TBL1X, TBL1XR1, TGS1, UBA52
Transmission across Chemical Synapses	104	13	1.34	1.12	0.17	0.34	1.39	0.713	2.51		C2	ADCY3, AKAP9, AP2A1, AP2S1, DLG1, EPB41L1, HRAS, MAOA, PLCB3, PRKCB, RPS6KA2, RRAS, STX1A	ABAT, ACHE, ACTN2, ADCY3, ADCY4, ADCY6, ADCY7, ADCY9, AKAP5, AKAP9, ALDH2, ALDH5A1, AP2A1, AP2A2, AP2B1, AP2M1, AP2S1, ARHGEF9, BRAF, CACNA1A, CACNA2D3, CACNB1, CACNB3, CALM1, CALM2, CALM3, CAMK2D, CAMK4, CAMKK1, CHRFAM7A, CHRNA5, CHRNA7, CHRNE, COMT, CREB1, DLG1, DLG3, DNAJC5, EPB41L1, GABBR1, GABRR2, GAD1, GLS, GLS2, GLUL, GNAI1, GNAI2, GNAI3, GNAL, GNB1, GNB2, GNB4, GNB5, GNG11, GNG12, GNG2, G…
Insulin receptor signalling cascade	59	8	1.45	1.12	0.18	0.35	1.53	0.625	3.26		C2	EEF2K, GRB10, HRAS, INSR, IRS2, MAP2K2, TRIB3, TSC2	AKT2, CAB39, CAB39L, CDK1, CRK, DOK1, EEF2K, EIF4B, EIF4E, EIF4EBP1, EIF4G1, FGF2, FGF9, FGFR1, FRS2, GAB1, GRB10, GRB2, HRAS, INSR, IRS1, IRS2, KL, KRAS, MAP2K1, MAP2K2, MAPK1, MAPK3, MLST8, MTOR, NRAS, PDE3B, PDPK1, PIK3C3, PIK3CA, PIK3CB, PIK3R1, PIK3R4, PPM1A, PRKAA1, PRKAB1, PRKAB2, PRKAG1, PRKAG2, RAF1, RHEB, RPS6, RPS6KB1, RPTOR, SHC1, SOS1, STK11, STRADA, STRADB, THEM4, TRIB3, TSC1, TSC2,…
Integration of energy metabolism	78	10	1.38	1.07	0.19	0.35	1.43	0.657	2.81		C2	ACACA, ADCY3, FASN, GNA11, ITPR2, LEP, PLCB3, PRKACA, STX1A, TKT	ACACA, ACACB, ACLY, ADCY3, ADCY4, ADCY6, ADCY7, ADCY9, AGPAT1, AKAP5, CACNA1A, CACNB3, CTNNB1, DPP4, FASN, GNA11, GNA15, GNAI1, GNAI2, GNAO1, GNAQ, GNAS, GNB1, GNB2, GNB4, GNB5, GNG11, GNG12, GNG2, GNG4, GNG5, GNG7, GNG8, GNGT2, IQGAP1, ITPR2, ITPR3, KCNJ11, KCNS3, LEP, MARCKS, MLX, PLCB1, PLCB2, PLCB3, PPP2CA, PPP2CB, PPP2R1A, PPP2R1B, PPP2R5D, PRKAB2, PRKACA, PRKACB, PRKAG2, PRKAR1A, PRKAR1B, P…
Signaling by FGFR in disease	97	12	1.33	1.04	0.19	0.35	1.38	0.683	2.54		C2	ADCY3, BCR, FOXO4, GSK3A, HRAS, ITPR2, MAP2K2, PHLPP1, PRKACA, TRIB3, TRIM24, TSC2	ADCY3, ADCY4, ADCY6, ADCY7, ADCY9, AKT1, AKT1S1, AKT2, AKT3, BAD, BCR, BRAF, CALM1, CALM2, CALM3, CAMK4, CASP9, CBL, CDK1, CDKN1A, CDKN1B, CHUK, CNTRL, CPSF6, CREB1, CUX1, FGF2, FGF9, FGFR1, FGFR1OP, FGFR1OP2, FOXO1, FOXO3, FOXO4, FRS2, FRS3, GAB1, GAB2, GRB2, GRK2, GSK3A, HRAS, IL17RD, ITPR2, ITPR3, KL, KRAS, MAP2K1, MAP2K2, MAPK1, MAPK3, MAPKAP1, MDM2, MKNK1, MLST8, MTOR, MYO18A, NR4A1, NRAS, P…
Factors involved in megakaryocyte development and platelet production	88	11	1.34	1.03	0.19	0.36	1.39	0.666	2.64		C2	ABL1, CABLES2, CDK5, DOCK1, DOCK2, DOCK5, DOCK6, EHD2, EP300, KLC2, PRKACA	ABL1, AK3, AKAP1, AKAP10, CABLES1, CABLES2, CAPZA1, CAPZA2, CBX5, CDC42, CDK2, CDK5, CREBBP, DOCK1, DOCK10, DOCK2, DOCK3, DOCK4, DOCK5, DOCK6, DOCK8, DOCK9, EHD1, EHD2, EP300, GATA2, GATA3, HBB, HBD, HDAC1, HDAC2, HMG20B, IFNA1, IFNA14, IFNA2, IFNB1, IRF1, IRF2, IRF3, IRF7, ITPK1, JAK2, JMJD1C, KDM1A, KIF11, KIF18A, KIF22, KIF23, KIF2A, KIF2C, KIF3B, KIF3C, KIF5B, KIF9, KIFAP3, KIFC1, KLC1, KLC2,…
Transport of inorganic cations/anions and amino acids/oligopeptides	52	7	1.44	1.03	0.21	0.37	1.52	0.576	3.4		C2	SLC12A6, SLC26A2, SLC43A1, SLC6A6, SLC7A8, SLC9A1, SLC9A5	SLC12A2, SLC12A4, SLC12A6, SLC12A7, SLC15A2, SLC15A3, SLC15A4, SLC16A10, SLC17A5, SLC17A7, SLC1A2, SLC1A3, SLC1A4, SLC1A5, SLC20A1, SLC20A2, SLC24A1, SLC24A3, SLC24A4, SLC25A10, SLC26A2, SLC26A4, SLC26A6, SLC26A9, SLC36A1, SLC38A1, SLC38A2, SLC38A5, SLC3A2, SLC43A1, SLC43A2, SLC4A2, SLC4A4, SLC4A7, SLC4A8, SLC6A12, SLC6A6, SLC7A1, SLC7A11, SLC7A5, SLC7A6, SLC7A7, SLC7A8, SLC8A1, SLC8B1, SLC9A1, S…
Transport of Mature Transcript to Cytoplasm	52	7	1.44	1.03	0.21	0.37	1.52	0.576	3.4		C2	CPSF1, DHX38, NUP188, NUP214, POM121, RANBP2, TPR	AAAS, ALYREF, CDC40, CPSF1, CPSF2, CPSF3, DHX38, EIF4E, MAGOH, NCBP1, NCBP2, NFX1, NUP107, NUP133, NUP153, NUP155, NUP188, NUP205, NUP210, NUP214, NUP35, NUP37, NUP43, NUP50, NUP54, NUP58, NUP62, NUP85, NUP88, NUP93, NXF1, POM121, RAE1, RANBP2, RBM8A, RNPS1, SEH1L, SLBP, SRRM1, SRSF1, SRSF11, SRSF2, SRSF3, SRSF4, SRSF5, SRSF6, SRSF7, SRSF9, TPR, U2AF1, U2AF2, UPF3B
Nucleotide-binding domain, leucine rich repeat containing receptor (NLR) signaling pathways	44	6	1.46	0.986	0.22	0.39	1.54	0.531	3.68		C2	BCL2L1, IRAK1, MAPK12, MAPK13, NLRC4, PSTPIP1	AIM2, APP, BCL2, BCL2L1, BIRC2, BIRC3, CARD9, CASP1, CASP2, CASP4, CASP8, CASP9, CHUK, CYLD, HSP90AB1, IKBKB, IKBKG, IRAK1, IRAK2, MAP2K6, MAP3K7, MAPK11, MAPK12, MAPK13, MAPK14, MEFV, NLRC4, NLRP1, NLRP3, NOD1, NOD2, P2RX7, PANX1, PSTPIP1, PYCARD, RIPK2, TAB1, TAB2, TAB3, TNFAIP3, TRAF6, TXN, TXNIP, UBE2N
Post-translational protein modification	141	16	1.22	0.832	0.24	0.41	1.25	0.69	2.12		C2	ALG14, ALG9, B3GNT9, EDEM3, FURIN, GALNT2, MGAT4B, MGAT5, MUCL1, PIGX, PLAUR, PROS1, ST3GAL1, SUMF1, UGGT1, UGGT2	ALG1, ALG10, ALG10B, ALG11, ALG12, ALG13, ALG14, ALG2, ALG3, ALG5, ALG6, ALG8, ALG9, ARSA, ARSB, ARSG, ARSK, B3GNT2, B3GNT4, B3GNT5, B3GNT7, B3GNT8, B3GNT9, B3GNTL1, B4GALT1, B4GALT2, B4GALT3, B4GALT4, B4GALT5, B4GALT6, C1GALT1, C1GALT1C1, CALR, CANX, DAD1, DDOST, DHPS, DOHH, DOLK, DOLPP1, DPAGT1, DPM1, DPM2, DPM3, EDEM1, EDEM2, EDEM3, EIF5A, EIF5A2, FURIN, FUT8, GALNT1, GALNT10, GALNT11, GALNT12…
Neuronal System	142	16	1.21	0.802	0.25	0.42	1.24	0.685	2.1		C2	ADCY3, AKAP9, AP2A1, AP2S1, DLG1, EPB41L1, HRAS, KCNAB2, KCNC3, KCNG1, MAOA, PLCB3, PRKCB, RPS6KA2, RRAS, STX1A	ABAT, ACHE, ACTN2, ADCY3, ADCY4, ADCY6, ADCY7, ADCY9, AKAP5, AKAP9, ALDH2, ALDH5A1, AP2A1, AP2A2, AP2B1, AP2M1, AP2S1, ARHGEF9, BRAF, CACNA1A, CACNA2D3, CACNB1, CACNB3, CALM1, CALM2, CALM3, CAMK2D, CAMK4, CAMKK1, CHRFAM7A, CHRNA5, CHRNA7, CHRNE, COMT, CREB1, DLG1, DLG3, DNAJC5, EPB41L1, GABBR1, GABRR2, GAD1, GLS, GLS2, GLUL, GNAI1, GNAI2, GNAI3, GNAL, GNB1, GNB2, GNB4, GNB5, GNG11, GNG12, GNG2, G…
Chondroitin sulfate/dermatan sulfate metabolism	37	5	1.45	0.879	0.26	0.43	1.52	0.462	3.95		C2	CHST11, CHST15, GPC1, GPC4, VCAN	AGRN, ARSB, B3GALT6, B3GAT1, B3GAT2, B3GAT3, B4GALT7, CHPF, CHPF2, CHST11, CHST12, CHST13, CHST14, CHST15, CHST3, CHST7, CHSY1, CSGALNACT1, CSGALNACT2, CSPG4, DSE, GPC1, GPC2, GPC4, GXYLT1, GXYLT2, HEXA, HEXB, HSPG2, IDS, IDUA, SDC1, SDC2, SDC3, SDC4, UST, VCAN
trans-Golgi Network Vesicle Budding	56	7	1.34	0.82	0.26	0.44	1.39	0.531	3.1		C2	DNASE2, FTH1, IGF2R, TBC1D8B, TFRC, TGOLN2, TXNDC5	AP1B1, AP1G1, AP1M1, AP1S1, AP1S2, AP3B1, AP3S1, AP4B1, AP4E1, ARF1, ARRB1, BLOC1S1, BLOC1S3, BLOC1S4, BLOC1S6, CLTA, CLTC, CPD, CTSZ, DNAJC6, DNASE2, DNM2, DTNBP1, FTH1, FTL, GAK, GBF1, GNS, HIP1R, HSPA8, IGF2R, M6PR, NAPA, NECAP1, OCRL, PICALM, PIK3C2A, PUM1, RAB5C, SH3D19, SNAP23, SNAPIN, SNX2, SNX5, SNX9, SORT1, STX4, TBC1D8B, TFRC, TGOLN2, TPD52, TXNDC5, VAMP2, VAMP7, VAMP8, YIPF6
Signaling by TGF-beta Receptor Complex	58	7	1.29	0.722	0.29	0.48	1.34	0.511	2.97		C2	FURIN, MEN1, NCOR1, NCOR2, SERPINE1, SKI, TFDP1	ARHGEF18, CCNC, CCNT1, CCNT2, CDK8, CDK9, CDKN2B, E2F4, E2F5, F11R, FKBP1A, FURIN, HDAC1, JUNB, MEN1, MTMR4, MYC, NCOR1, NCOR2, PARD3, PARD6A, PARP1, PMEPA1, PPM1A, PPP1CA, PPP1CB, PPP1CC, PPP1R15A, PRKCZ, RBL1, RHOA, RPS27A, SERPINE1, SKI, SKIL, SMAD2, SMAD3, SMAD4, SMAD7, SMURF1, SMURF2, SP1, STRAP, STUB1, TFDP1, TGFB1, TGFBR1, TGFBR2, TGIF1, TGIF2, TRIM33, UBA52, UBE2D1, UBE2D3, UCHL5, USP9X, …
NFkB and MAP kinases activation mediated by TLR4 signaling repertoire	68	8	1.26	0.695	0.3	0.48	1.3	0.535	2.74		C2	CD14, DUSP7, FOS, IRAK1, JUN, MAP2K2, MAPK7, RPS6KA2	AGER, APP, ATF1, ATF2, CD14, CDK1, CHUK, CREB1, DUSP3, DUSP4, DUSP6, DUSP7, ELK1, FOS, HMGB1, IKBKB, IKBKG, IRAK1, IRAK2, JUN, LY96, MAP2K1, MAP2K2, MAP2K3, MAP2K4, MAP2K6, MAP2K7, MAP3K7, MAPK1, MAPK11, MAPK14, MAPK3, MAPK7, MAPK8, MAPK9, MAPKAPK2, MAPKAPK3, MEF2A, MEF2C, NFKB2, NFKBIA, NFKBIB, NOD1, NOD2, PPP2CA, PPP2CB, PPP2R1A, PPP2R1B, PPP2R5D, RELA, RIPK1, RIPK2, RPS27A, RPS6KA1, RPS6KA2, R…
TRAF6 mediated induction of NFkB and MAP kinases upon TLR7/8 or 9 activation	70	8	1.23	0.608	0.33	0.51	1.26	0.519	2.64		C2	DUSP7, FOS, IRAK1, JUN, MAP2K2, MAPK7, PELI2, RPS6KA2	AGER, APP, ATF1, ATF2, CDK1, CHUK, CREB1, DUSP3, DUSP4, DUSP6, DUSP7, ECSIT, ELK1, FOS, HMGB1, IKBKB, IKBKG, IRAK1, IRAK2, JUN, MAP2K1, MAP2K2, MAP2K3, MAP2K4, MAP2K6, MAP2K7, MAP3K1, MAP3K7, MAPK1, MAPK11, MAPK14, MAPK3, MAPK7, MAPK8, MAPK9, MAPKAPK2, MAPKAPK3, MEF2A, MEF2C, MYD88, NFKB2, NFKBIA, NFKBIB, NOD1, NOD2, PELI1, PELI2, PELI3, PPP2CA, PPP2CB, PPP2R1A, PPP2R1B, PPP2R5D, RELA, RIPK2, RPS…
Membrane Trafficking	110	12	1.17	0.575	0.33	0.51	1.19	0.594	2.19		C2	CLTB, CLTCL1, DAB2, DNASE2, DNM1, FTH1, IGF2R, TBC1D8B, TFRC, TGOLN2, TXNDC5, VPS25	AP1B1, AP1G1, AP1M1, AP1S1, AP1S2, AP2M1, AP3B1, AP3S1, AP4B1, AP4E1, ARCN1, ARF1, ARFGAP1, ARRB1, BLOC1S1, BLOC1S3, BLOC1S4, BLOC1S6, CHMP2A, CHMP2B, CHMP3, CHMP4A, CHMP4B, CHMP5, CHMP6, CHMP7, CLTA, CLTB, CLTC, CLTCL1, COPA, COPB1, COPB2, COPE, COPG1, COPZ1, CPD, CTSZ, DAB2, DNAJC6, DNASE2, DNM1, DNM2, DTNBP1, FTH1, FTL, GAK, GBF1, GJA1, GJA3, GJA4, GJB2, GJC2, GNS, HGS, HIP1R, HSPA8, IGF2R, M6…
Transport of glucose and other sugars, bile salts and organic acids, metal ions and amine compounds	42	5	1.28	0.577	0.35	0.55	1.32	0.403	3.36		C2	SLC22A5, SLC2A9, SLC39A8, SLC5A3, SLC6A6	CP, RHCG, SLC11A1, SLC16A1, SLC16A3, SLC16A7, SLC22A1, SLC22A15, SLC22A16, SLC22A18, SLC22A4, SLC22A5, SLC2A1, SLC2A11, SLC2A12, SLC2A13, SLC2A3, SLC2A5, SLC2A6, SLC2A8, SLC2A9, SLC30A1, SLC30A5, SLC30A7, SLC31A1, SLC39A1, SLC39A10, SLC39A3, SLC39A4, SLC39A6, SLC39A7, SLC39A8, SLC40A1, SLC41A1, SLC41A2, SLC44A1, SLC44A2, SLC47A1, SLC5A3, SLC6A12, SLC6A3, SLC6A6
Glycerophospholipid biosynthesis	62	7	1.21	0.535	0.36	0.55	1.24	0.475	2.74		C2	CHKA, DGAT2, PEMT, PHOSPHO1, PLA2G12A, PNPLA2, PTDSS2	ACHE, AGPAT1, AGPAT2, AGPAT3, AGPAT4, AGPAT5, CDIPT, CDS1, CDS2, CEPT1, CHKA, CHPT1, CRLS1, DGAT1, DGAT2, ETNK1, ETNK2, GNPAT, GPAM, GPAT2, GPAT3, GPAT4, GPCPD1, GPD1L, HADHA, HADHB, LCLAT1, LPCAT1, LPCAT2, LPCAT3, LPCAT4, LPGAT1, LPIN1, LPIN2, MBOAT1, MBOAT2, MBOAT7, MGLL, PCYT1A, PCYT2, PEMT, PGS1, PHOSPHO1, PITPNB, PLA2G12A, PLA2G4A, PLA2G4C, PLA2G6, PLBD1, PLD1, PLD2, PLD3, PLD4, PLD6, PNPLA2…
Activation of Chaperone Genes by XBP1(S)	43	5	1.25	0.521	0.37	0.55	1.28	0.393	3.27		C2	ACADVL, FKBP14, GSK3A, TLN1, WFS1	ACADVL, ADD1, ARFGAP1, ATP6V0D1, CTDSP2, CUL7, CXXC1, DCTN1, DDX11, DDX12P, DNAJB11, DNAJB9, DNAJC3, EDEM1, EXTL3, FKBP14, GOSR2, GSK3A, HDGF, HYOU1, KLHDC3, LMNA, MYDGF, PDIA5, PDIA6, PPP2R5B, PREB, SEC31A, SERP1, SHC1, SRPRA, SRPRB, SSR1, SYVN1, TATDN2, TLN1, TPP1, TSPYL2, WFS1, WIPI1, XBP1, YIF1A, ZBTB17
PI Metabolism	43	5	1.25	0.521	0.37	0.55	1.28	0.393	3.27		C2	MTMR2, PI4K2A, PI4KA, PIP5K1C, VAC14	ARF1, ARF3, FIG4, INPP4B, INPP5E, INPP5K, INPPL1, MTM1, MTMR1, MTMR14, MTMR2, MTMR3, MTMR4, MTMR6, MTMR7, OCRL, PI4K2A, PI4K2B, PI4KA, PI4KB, PIK3C2A, PIK3C2B, PIK3C3, PIK3CA, PIK3CB, PIK3CD, PIK3CG, PIK3R1, PIK3R3, PIK3R4, PIK3R5, PIK3R6, PIKFYVE, PIP4K2A, PIP4K2B, PIP5K1B, PIP5K1C, PITPNB, PTEN, SACM1L, SYNJ1, SYNJ2, VAC14
Innate Immune System	196	20	1.09	0.429	0.37	0.55	1.11	0.658	1.77		C2	BCL2L1, C1QC, CD14, CR1, DNM1, DUSP7, EEA1, EP300, FOS, IRAK1, JUN, MAP2K2, MAPK12, MAPK13, MAPK7, NLRC4, PELI2, PROS1, PSTPIP1, RPS6KA2	AGER, AIM2, APP, ATF1, ATF2, ATG12, ATG5, BCL2, BCL2L1, BIRC2, BIRC3, BTK, C1QA, C1QB, C1QC, C1S, C2, C3, C4A, C5, CAPZA1, CAPZA2, CARD9, CASP1, CASP10, CASP2, CASP4, CASP8, CASP9, CCR2, CD14, CD180, CD4, CD46, CD55, CDK1, CFB, CFD, CFH, CHUK, CNPY3, CR1, CREB1, CREBBP, CTSB, CTSK, CTSL, CTSS, CYLD, DDOST, DDX58, DEFB1, DHX58, DNM1, DNM2, DUSP3, DUSP4, DUSP6, DUSP7, ECSIT, EEA1, ELK1, EP300, FADD…
GPCR downstream signaling	238	24	1.08	0.409	0.37	0.55	1.09	0.682	1.68		C2	ADCY3, ADM2, ADORA2B, AKAP13, C5AR1, DAGLA, DGKH, GNA11, GPR68, ITPR2, LTB4R, NTSR1, OPRL1, OXER1, P2RY1, P2RY11, P2RY2, PLCB3, PLXNB1, PREX1, PRKCB, ROCK1, TRIO, VAV1	ABR, ACKR3, ADCY3, ADCY4, ADCY6, ADCY7, ADCY9, ADM, ADM2, ADORA2A, ADORA2B, ADORA3, ADRB1, ADRB2, AKAP13, AKT1, AKT2, AKT3, ANXA1, APP, ARHGAP4, ARHGEF1, ARHGEF11, ARHGEF12, ARHGEF17, ARHGEF18, ARHGEF2, ARHGEF3, ARHGEF6, ARHGEF9, C3, C3AR1, C5, C5AR1, CALCRL, CCL20, CCL28, CCL5, CCR1, CCR10, CCR2, CCR3, CCR4, CCR5, CCR7, CDC42, CNR1, CNR2, CXCL1, CXCL10, CXCL11, CXCL12, CXCL13, CXCL16, CXCL2, CXC…
Phospholipid metabolism	156	16	1.1	0.404	0.38	0.56	1.11	0.617	1.88		C2	ACER3, CHKA, CTSA, DGAT2, MTMR2, PEMT, PHOSPHO1, PI4K2A, PI4KA, PIP5K1C, PLA2G12A, PNPLA2, PTDSS2, SGPP2, SUMF1, VAC14	ACER2, ACER3, ACHE, AGPAT1, AGPAT2, AGPAT3, AGPAT4, AGPAT5, ARF1, ARF3, ARSA, ARSB, ARSG, ARSK, ASAH1, ASAH2, CDIPT, CDS1, CDS2, CEPT1, CERK, CERS2, CERS4, CERS5, CERS6, CHKA, CHPT1, CRLS1, CSNK1G2, CTSA, DEGS1, DGAT1, DGAT2, ETNK1, ETNK2, FIG4, GALC, GBA, GBA2, GLA, GLB1, GM2A, GNPAT, GPAM, GPAT2, GPAT3, GPAT4, GPCPD1, GPD1L, HADHA, HADHB, HEXA, HEXB, INPP4B, INPP5E, INPP5K, INPPL1, KDSR, LCLAT1…
Activated TLR4 signalling	87	9	1.11	0.33	0.42	0.59	1.12	0.494	2.25		C2	CD14, DUSP7, FOS, IRAK1, JUN, MAP2K2, MAPK7, PELI2, RPS6KA2	AGER, APP, ATF1, ATF2, BTK, CD14, CDK1, CHUK, CREB1, DUSP3, DUSP4, DUSP6, DUSP7, ECSIT, ELK1, FOS, HMGB1, IKBKB, IKBKE, IKBKG, IRAK1, IRAK2, IRAK3, IRF3, IRF7, JUN, LY96, MAP2K1, MAP2K2, MAP2K3, MAP2K4, MAP2K6, MAP2K7, MAP3K1, MAP3K7, MAPK1, MAPK11, MAPK14, MAPK3, MAPK7, MAPK8, MAPK9, MAPKAPK2, MAPKAPK3, MEF2A, MEF2C, MYD88, NFKB2, NFKBIA, NFKBIB, NOD1, NOD2, PELI1, PELI2, PELI3, PPP2CA, PPP2CB, …
Signaling by ERBB4	77	8	1.11	0.324	0.43	0.59	1.13	0.468	2.36		C2	FOXO4, GSK3A, HRAS, MAP2K2, NCOR1, PHLPP1, TRIB3, TSC2	ADAM17, AKT1, AKT1S1, AKT2, AKT3, APH1A, APH1B, BAD, BTRC, CASP9, CDK1, CDKN1A, CDKN1B, CHUK, CREB1, CUL1, CXCL12, EGF, ERBB3, EREG, ESR1, FOXO1, FOXO3, FOXO4, GFAP, GRB2, GSK3A, HBEGF, HRAS, JAK2, KRAS, MAP2K1, MAP2K2, MAPK1, MAPK3, MAPKAP1, MDM2, MLST8, MTOR, NCOR1, NCSTN, NEDD4, NR4A1, NRAS, NRG1, NRG4, PDPK1, PHLPP1, PIK3CA, PIK3R1, PRL, PRLR, PSEN1, PSEN2, PSENEN, PTEN, RAF1, RBX1, RICTOR, R…
Signaling by GPCR	307	30	1.05	0.275	0.42	0.59	1.06	0.695	1.55		C2	ADCY3, ADM2, ADORA2B, AKAP13, C5AR1, CDK5, DAGLA, DGKH, GNA11, GPR68, HRAS, ITPR2, LTB4R, MAP2K2, MAPK7, NTSR1, OPRL1, OXER1, P2RY1, P2RY11, P2RY2, PLCB3, PLXNB1, PREX1, PRKACA, PRKCB, ROCK1, RPS6KA2, TRIO, VAV1	ABR, ACKR3, ADCY3, ADCY4, ADCY6, ADCY7, ADCY9, ADGRE1, ADGRE2, ADGRE3, ADGRE5, ADM, ADM2, ADORA2A, ADORA2B, ADORA3, ADRB1, ADRB2, AKAP13, AKT1, AKT2, AKT3, ANXA1, APP, ARHGAP4, ARHGEF1, ARHGEF11, ARHGEF12, ARHGEF17, ARHGEF18, ARHGEF2, ARHGEF3, ARHGEF6, ARHGEF9, C3, C3AR1, C5, C5AR1, C5AR2, CALCRL, CALM1, CALM2, CALM3, CAMK4, CCL2, CCL20, CCL22, CCL28, CCL3, CCL3L3, CCL4, CCL5, CCL7, CCR1, CCR10, …
G alpha (12/13) signalling events	58	6	1.11	0.269	0.46	0.62	1.12	0.393	2.62		C2	AKAP13, PLXNB1, PREX1, ROCK1, TRIO, VAV1	ABR, AKAP13, ARHGAP4, ARHGEF1, ARHGEF11, ARHGEF12, ARHGEF17, ARHGEF18, ARHGEF2, ARHGEF3, ARHGEF6, ARHGEF9, CDC42, ECT2, FGD2, FGD3, FGD4, GNA12, GNA13, GNB1, GNB2, GNB4, GNB5, GNG11, GNG12, GNG2, GNG4, GNG5, GNG7, GNG8, GNGT2, ITSN1, NET1, OBSCN, PIK3CA, PIK3R1, PIK3R3, PLEKHG2, PLXNB1, PREX1, RAC1, RAC2, RASGRF1, RASGRF2, RHOA, RHOB, RHOC, RHOG, ROCK1, ROCK2, SOS1, SOS2, TBXA2R, TIAM1, TIAM2, TR…
DNA Repair	102	10	1.05	0.169	0.48	0.64	1.06	0.49	2.04		C2	BRCA1, FAAP100, MDC1, POLD1, POLE, PRKDC, RAD50, REV3L, TP53BP1, XRCC1	ALKBH2, ALKBH3, APEX1, ATM, ATR, BRCA1, BRCA2, BRIP1, CCNH, CDK7, DDB1, DDB2, ERCC1, ERCC2, ERCC3, ERCC4, ERCC5, ERCC6, ERCC8, FAAP100, FAAP24, FANCA, FANCB, FANCC, FANCD2, FANCE, FANCF, FANCG, FANCL, FANCM, FEN1, GTF2H1, GTF2H2, GTF2H2B, GTF2H3, LIG1, LIG3, LIG4, MAD2L2, MBD4, MDC1, MGMT, MNAT1, MPG, MRE11, MUTYH, NBN, NTHL1, OGG1, PALB2, PCNA, POLB, POLD1, POLD2, POLD3, POLD4, POLE, POLH, POLR2…
Cell death signalling via NRAGE, NRIF and NADE	51	5	1.05	0.119	0.52	0.69	1.06	0.327	2.66		C2	AKAP13, BEX3, PREX1, TRIO, VAV1	AATF, ABR, AKAP13, APH1A, APH1B, ARHGAP4, ARHGEF11, ARHGEF12, ARHGEF17, ARHGEF18, ARHGEF2, ARHGEF3, ARHGEF6, ARHGEF9, BAD, BCL2L11, BEX3, CASP2, CASP3, ECT2, FGD2, FGD3, FGD4, ITGB3BP, ITSN1, MAGED1, MAPK8, NCSTN, NET1, NGFR, OBSCN, PLEKHG2, PREX1, PSEN1, PSEN2, PSENEN, RAC1, RASGRF1, RASGRF2, RPS27A, SOS1, SOS2, SQSTM1, TIAM1, TIAM2, TRAF6, TRIO, UBA52, VAV1, VAV3, YWHAE
Diabetes pathways	107	10	1	0.00916	0.55	0.71	1	0.465	1.93		C2	ACADVL, FKBP14, GSK3A, IGF2BP1, LEP, MMP1, MMP2, STX1A, TLN1, WFS1	ACADVL, ADD1, ARFGAP1, ATF3, ATF4, ATF4P3, ATF6, ATP6V0D1, CALR, CCL2, CTDSP2, CUL7, CXCL8, CXXC1, DCP2, DCTN1, DDIT3, DDX11, DDX12P, DIS3, DNAJB11, DNAJB9, DNAJC3, EDEM1, EIF2AK3, EIF2S1, ERN1, ERO1A, EXOC1, EXOC2, EXOC3, EXOC4, EXOC5, EXOC6, EXOC8, EXOSC1, EXOSC2, EXOSC3, EXOSC4, EXOSC5, EXOSC6, EXOSC7, EXOSC8, EXOSC9, EXTL3, FKBP14, GOSR2, GSK3A, HDGF, HERPUD1, HSP90B1, HSPA5, HYOU1, IGF2BP1, …
Antiviral mechanism by IFN-stimulated genes	64	6	1.01	0.0151	0.56	0.72	1.01	0.354	2.33		C2	EIF4G3, NUP188, NUP214, POM121, RANBP2, TPR	AAAS, ARIH1, DDX58, EIF2AK2, EIF4A1, EIF4A2, EIF4A3, EIF4E, EIF4E2, EIF4E3, EIF4G1, EIF4G2, EIF4G3, FLNB, HERC5, IFIT1, IRF3, ISG15, JAK1, KPNA1, KPNA2, KPNA3, KPNA4, KPNA5, KPNB1, MAPK3, MX1, MX2, NEDD4, NUP107, NUP133, NUP153, NUP155, NUP188, NUP205, NUP210, NUP214, NUP35, NUP37, NUP43, NUP50, NUP54, NUP58, NUP62, NUP85, NUP88, NUP93, PIN1, PLCG1, POM121, PPM1B, RAE1, RANBP2, RPS27A, SEH1L, STA…
Asparagine N-linked glycosylation	76	7	0.988	-0.033	0.57	0.73	0.987	0.382	2.15		C2	ALG14, ALG9, EDEM3, MGAT4B, MGAT5, UGGT1, UGGT2	ALG1, ALG10, ALG10B, ALG11, ALG12, ALG13, ALG14, ALG2, ALG3, ALG5, ALG6, ALG8, ALG9, B4GALT1, B4GALT2, B4GALT3, B4GALT4, B4GALT5, B4GALT6, CALR, CANX, DAD1, DDOST, DOLK, DOLPP1, DPAGT1, DPM1, DPM2, DPM3, EDEM1, EDEM2, EDEM3, FUT8, GANAB, GFPT2, GMPPA, GMPPB, GNPNAT1, LMAN1, MAN1A1, MAN1A2, MAN1B1, MAN1C1, MAN2A1, MANEA, MCFD2, MGAT1, MGAT2, MGAT3, MGAT4A, MGAT4B, MGAT5, MLEC, MOGS, MPI, PDIA3, PG…
p75 NTR receptor-mediated signalling	68	6	0.947	-0.141	0.62	0.79	0.941	0.332	2.17		C2	AKAP13, BEX3, IRAK1, PREX1, TRIO, VAV1	AATF, ABR, ADAM17, AKAP13, APH1A, APH1B, ARHGAP4, ARHGDIA, ARHGEF1, ARHGEF11, ARHGEF12, ARHGEF17, ARHGEF18, ARHGEF2, ARHGEF3, ARHGEF6, ARHGEF9, BAD, BCL2L11, BEX3, CASP2, CASP3, ECT2, FGD2, FGD3, FGD4, HDAC1, HDAC2, HDAC3, IKBKB, IRAK1, ITGB3BP, ITSN1, MAGED1, MAPK8, MYD88, NCSTN, NET1, NFKBIA, NGFR, OBSCN, PLEKHG2, PRDM4, PREX1, PRKCI, PSEN1, PSEN2, PSENEN, RAC1, RASGRF1, RASGRF2, RELA, RHOA, RI…
Opioid Signalling	58	5	0.925	-0.184	0.64	0.81	0.918	0.286	2.28		C2	ADCY3, CDK5, ITPR2, PLCB3, PRKACA	ADCY3, ADCY4, ADCY6, ADCY7, ADCY9, CALM1, CALM2, CALM3, CAMK4, CDK5, CREB1, GNAI1, GNAI2, GNAI3, GNAL, GNAO1, GNAZ, GNB1, GNB2, GNB4, GNB5, GNG11, GNG12, GNG2, GNG4, GNG5, GNG7, GNG8, GNGT2, GRK2, ITPR2, ITPR3, MAPK1, PDE1B, PDE4B, PDE4D, PLA2G4A, PLCB1, PLCB2, PLCB3, POMC, PPP1CA, PPP2CA, PPP2CB, PPP2R1A, PPP2R1B, PPP2R5D, PPP3CA, PPP3CB, PPP3R1, PRKACA, PRKACB, PRKAR1A, PRKAR1B, PRKAR2A, PRKAR2…
Class A/1 (Rhodopsin-like receptors)	121	10	0.887	-0.401	0.7	0.88	0.876	0.408	1.68		C2	ADORA2B, C5AR1, GPR68, LTB4R, NTSR1, OPRL1, OXER1, P2RY1, P2RY11, P2RY2	ACKR3, ADORA2A, ADORA2B, ADORA3, ADRB1, ADRB2, ANXA1, APP, C3, C3AR1, C5, C5AR1, C5AR2, CCL2, CCL20, CCL22, CCL28, CCL3, CCL3L3, CCL4, CCL5, CCL7, CCR1, CCR10, CCR2, CCR3, CCR4, CCR5, CCR7, CNR1, CNR2, CX3CR1, CXCL1, CXCL10, CXCL11, CXCL12, CXCL13, CXCL16, CXCL2, CXCL3, CXCL5, CXCL6, CXCL8, CXCL9, CXCR1, CXCR2, CXCR3, CXCR4, CXCR5, CXCR6, CYSLTR1, CYSLTR2, EDN1, EDNRB, F2R, F2RL1, FFAR2, FFAR3, F…
Late Phase of HIV Life Cycle	99	8	0.867	-0.426	0.72	0.89	0.854	0.357	1.76		C2	ELL, NUP188, NUP214, POM121, RANBP2, RNGTT, TAF4, TPR	AAAS, CCNH, CCNT1, CCNT2, CDK7, CDK9, CTDP1, ELL, ELOA, ELOB, ELOC, ERCC2, ERCC3, GTF2A1, GTF2A2, GTF2B, GTF2E1, GTF2E2, GTF2F1, GTF2F2, GTF2H1, GTF2H2, GTF2H2B, GTF2H3, MNAT1, NCBP1, NCBP2, NELFA, NELFB, NELFCD, NELFE, NMT1, NMT2, NUP107, NUP133, NUP153, NUP155, NUP188, NUP205, NUP210, NUP214, NUP35, NUP37, NUP43, NUP50, NUP54, NUP58, NUP62, NUP85, NUP88, NUP93, POLR2A, POLR2B, POLR2C, POLR2D, P…
Cell Cycle, Mitotic	294	25	0.912	-0.487	0.72	0.89	0.902	0.571	1.37		C2	AHCTF1, AKAP9, AURKA, CCND1, CDC25A, CDC6, CDK5RAP2, CEP131, CEP135, CEP250, CEP41, CKAP5, DYNC1H1, E2F2, PCM1, PCNT, POLD1, POLE, PRKACA, RANBP2, TFDP1, TK2, TUBG1, TUBGCP2, ZWINT	ACTR1A, AHCTF1, AKAP9, ALMS1, ANAPC1, ANAPC10, ANAPC11, ANAPC2, ANAPC4, ANAPC5, ANAPC7, AURKA, AURKB, B9D2, BIRC5, BTRC, BUB1, BUB3, CCNA1, CCNA2, CCNB1, CCNB2, CCND1, CCND2, CCND3, CCNE1, CCNE2, CCNH, CDC14A, CDC16, CDC20, CDC23, CDC25A, CDC25B, CDC26, CDC27, CDC6, CDC7, CDCA8, CDK1, CDK2, CDK4, CDK5RAP2, CDK6, CDK7, CDKN1A, CDKN1B, CDKN2A, CDKN2B, CDKN2C, CDKN2D, CDT1, CENPA, CENPC, CENPH, CENP…
MHC class II antigen presentation	78	6	0.825	-0.496	0.75	0.92	0.81	0.287	1.86		C2	AP2A1, AP2S1, CTSA, DNM1, DYNC1H1, KLC2	ACTR1A, ACTR1B, AP1B1, AP1G1, AP1M1, AP1S1, AP1S2, AP2A1, AP2A2, AP2B1, AP2M1, AP2S1, ARF1, CANX, CD74, CLTA, CLTC, CTSA, CTSB, CTSC, CTSD, CTSF, CTSH, CTSK, CTSL, CTSO, CTSS, DCTN1, DCTN2, DCTN3, DCTN4, DCTN5, DCTN6, DNM1, DNM2, DYNC1H1, DYNC1I1, DYNC1I2, DYNC1LI2, DYNC2H1, DYNC2LI1, DYNLL1, DYNLL2, HLA-DMA, HLA-DMB, HLA-DOA, HLA-DOB, HLA-DPA1, HLA-DPB1, HLA-DQA1, HLA-DQA2, HLA-DRB1, HLA-DRB5, K…
Downstream Signaling Events Of B Cell Receptor (BCR)	91	7	0.825	-0.536	0.76	0.92	0.81	0.315	1.75		C2	FOXO4, GSK3A, HRAS, PHLPP1, PRKCB, TRIB3, TSC2	AKT1, AKT1S1, AKT2, AKT3, BAD, BCL10, BTRC, CARD11, CASP9, CDKN1A, CDKN1B, CHUK, CREB1, CUL1, FBXW11, FOXO1, FOXO3, FOXO4, GSK3A, HRAS, IKBKB, IKBKG, KRAS, MALT1, MAP3K7, MAPKAP1, MDM2, MLST8, MTOR, NFKBIA, NFKBIB, NFKBIE, NR4A1, NRAS, PDPK1, PHLPP1, PRKCB, PSMA1, PSMA2, PSMA3, PSMA4, PSMA5, PSMA6, PSMA7, PSMB1, PSMB10, PSMB2, PSMB3, PSMB4, PSMB5, PSMB6, PSMB7, PSMB8, PSMB9, PSMC1, PSMC2, PSMC3, …
Signaling by the B Cell Receptor (BCR)	120	9	0.805	-0.689	0.8	0.97	0.787	0.35	1.55		C2	FOXO4, GSK3A, HRAS, ITPR2, PHLPP1, PRKCB, TRIB3, TSC2, VAV1	AKT1, AKT1S1, AKT2, AKT3, BAD, BCL10, BLK, BLNK, BTK, BTRC, CALM1, CALM2, CALM3, CARD11, CASP9, CBL, CBLB, CD19, CD79A, CD79B, CDKN1A, CDKN1B, CHUK, CREB1, CUL1, FBXW11, FOXO1, FOXO3, FOXO4, FYN, GRB2, GSK3A, HRAS, IKBKB, IKBKG, ITPR2, ITPR3, KRAS, LYN, MALT1, MAP3K7, MAPKAP1, MDM2, MLST8, MTOR, NCK1, NFKBIA, NFKBIB, NFKBIE, NR4A1, NRAS, ORAI1, PDPK1, PHLPP1, PIK3AP1, PIK3CD, PIK3R1, PLCG1, PLCG2…
Signaling by Interleukins	99	7	0.759	-0.773	0.83	0.99	0.739	0.288	1.59		C2	HRAS, IRAK1, MAP2K2, PELI2, PTPN6, RAPGEF1, VAV1	BLNK, BTRC, CASP1, CBL, CDK1, CHUK, CRK, CRKL, CSF2, CSF2RA, CSF2RB, CUL1, FYN, GAB2, GRB2, HCK, HGF, HRAS, IKBKB, IKBKG, IL18, IL1A, IL1B, IL1R1, IL1R2, IL1RAP, IL1RN, IL2RA, IL2RB, IL2RG, IL3RA, IL6, IL6R, IL6ST, IL7, IL7R, INPPL1, IRAK1, IRAK2, IRAK3, JAK1, JAK2, JAK3, KRAS, LCK, LYN, MAP2K1, MAP2K2, MAP2K4, MAP2K6, MAP3K3, MAP3K7, MAP3K8, MAPK1, MAPK3, MYD88, NFKB2, NOD1, NOD2, NRAS, PELI1, P…
Metabolism of amino acids and derivatives	140	10	0.766	-0.891	0.85	1	0.747	0.349	1.42		C2	AASS, ACAD8, ALDH4A1, APIP, ASL, FAH, GOT1, HAAO, HIBADH, TDO2	AASS, ACAD8, ACADSB, ACAT1, ADI1, AFMID, AGMAT, AHCY, ALDH18A1, ALDH4A1, ALDH6A1, ALDH7A1, ALDH9A1, AMD1, AMDHD1, APIP, ARG2, ASL, AUH, AZIN1, AZIN2, BCAT1, BCAT2, BCKDHB, CBS, CKB, CNDP2, CSAD, CTH, DBT, DLD, DLST, ENOPH1, ETHE1, FAH, GAMT, GATM, GCDH, GCLC, GCLM, GLS, GLS2, GLUD1, GLUL, GOT1, GOT2, GPT2, GRHPR, GSTZ1, HAAO, HAL, HIBADH, HIBCH, HPD, HSD17B10, IDO1, IDO2, INHBA, INHBB, IVD, KMO, …
Host Interactions of HIV factors	120	8	0.715	-1	0.88	1	0.693	0.291	1.42		C2	AP2A1, AP2S1, DOCK2, NUP188, NUP214, POM121, RANBP2, TPR	AAAS, AP1B1, AP1G1, AP1M1, AP1S1, AP1S2, AP2A1, AP2A2, AP2B1, AP2M1, AP2S1, APOBEC3G, ARF1, ATP6V1H, B2M, BANF1, BTRC, CCNT1, CD247, CD28, CD4, CD8B, CDK9, CUL5, DOCK2, ELMO1, ELOB, ELOC, FYN, HCK, HLA-A, HLA-K, HMGA1, KPNA1, KPNB1, LCK, NPM1, NPM1P39, NUP107, NUP133, NUP153, NUP155, NUP188, NUP205, NUP210, NUP214, NUP35, NUP37, NUP43, NUP50, NUP54, NUP58, NUP62, NUP85, NUP88, NUP93, PACS1, PAK2,…
Processing of Capped Intron-Containing Pre-mRNA	135	9	0.715	-1.07	0.89	1	0.693	0.309	1.36		C2	CPSF1, DHX38, NUP188, NUP214, POM121, PRPF8, RANBP2, SNRNP200, TPR	AAAS, ALYREF, CCAR1, CD2BP2, CDC40, CLP1, CPSF1, CPSF2, CPSF3, CPSF7, CSTF1, CSTF2, CSTF3, DDX23, DHX38, DHX9, DNAJC8, EFTUD2, EIF4E, FUS, GTF2F1, GTF2F2, HNRNPA0, HNRNPA1, HNRNPA2B1, HNRNPA3, HNRNPC, HNRNPD, HNRNPF, HNRNPH1, HNRNPH2, HNRNPK, HNRNPL, HNRNPM, HNRNPR, HNRNPU, HNRNPUL1, LSM2, MAGOH, METTL3, NCBP1, NCBP2, NFX1, NUDT21, NUP107, NUP133, NUP153, NUP155, NUP188, NUP205, NUP210, NUP214, N…
The citric acid (TCA) cycle and respiratory electron transport	112	6	0.575	-1.45	0.96	1	0.549	0.197	1.24		C2	D2HGDH, ETFB, FH, NDUFS7, NDUFS8, UCP2	ACO2, BSG, COX4I1, COX5A, COX5B, COX6A1, COX6B1, COX6C, COX7A2L, COX7B, COX7C, COX8A, CS, CYC1, CYCS, D2HGDH, DLAT, DLD, DLST, ETFA, ETFB, ETFDH, FH, IDH1, IDH2, IDH3A, IDH3B, IDH3G, L2HGDH, LDHA, LDHB, MDH2, MT-ATP6, MT-ATP8, MT-CO1, MT-CO2, MT-CO3, MT-CYB, MT-ND1, MT-ND2, MT-ND3, MT-ND4, MT-ND4L, MT-ND5, MT-ND6, NDUFA1, NDUFA10, NDUFA11, NDUFA12, NDUFA13, NDUFA2, NDUFA3, NDUFA4, NDUFA5, NDUFA6,…
Mitotic G1-G1/S phases	127	7	0.591	-1.48	0.96	1	0.565	0.222	1.2		C2	CCND1, CDC25A, CDC6, E2F2, POLE, TFDP1, TK2	CCNA1, CCNA2, CCNB1, CCND1, CCND2, CCND3, CCNE1, CCNE2, CCNH, CDC25A, CDC6, CDC7, CDK1, CDK2, CDK4, CDK6, CDK7, CDKN1A, CDKN1B, CDKN2A, CDKN2B, CDKN2C, CDKN2D, CDT1, CKS1B, CUL1, DBF4, DHFR, DYRK1A, E2F1, E2F2, E2F3, E2F4, E2F5, FBXO5, HDAC1, LIN37, LIN52, LIN54, LIN9, MAX, MCM2, MCM3, MCM4, MCM5, MCM6, MCM7, MCM8, MNAT1, MYBL2, MYC, ORC1, ORC2, ORC3, ORC4, ORC5, ORC6, PCNA, PKMYT1, POLA1, POLA2,…
Interferon Signaling	141	8	0.609	-1.5	0.96	1	0.583	0.246	1.19		C2	EGR1, EIF4G3, NUP188, NUP214, POM121, PTPN6, RANBP2, TPR	AAAS, ADAR, ARIH1, B2M, CAMK2D, CD44, CIITA, DDX58, EGR1, EIF2AK2, EIF4A1, EIF4A2, EIF4A3, EIF4E, EIF4E2, EIF4E3, EIF4G1, EIF4G2, EIF4G3, FCGR1A, FCGR1B, FLNB, GBP1, GBP2, GBP4, GBP5, GBP6, GBP7, HERC5, HLA-A, HLA-B, HLA-C, HLA-DPA1, HLA-DPB1, HLA-DQA1, HLA-DQA2, HLA-DRB1, HLA-DRB5, HLA-F, HLA-G, HLA-K, ICAM1, IFI27, IFI35, IFI6, IFIT1, IFIT2, IFIT3, IFITM1, IFITM2, IFITM3, IFNA1, IFNA14, IFNA2, …
RNA Polymerase II Transcription	101	5	0.531	-1.52	0.96	1	0.505	0.16	1.22		C2	CPSF1, DHX38, ELL, RNGTT, TAF4	ALYREF, CCNH, CCNT1, CCNT2, CDC40, CDK7, CDK9, CLP1, CPSF1, CPSF2, CPSF3, CPSF7, CSTF1, CSTF2, CSTF3, CTDP1, DHX38, ELL, ELOA, ELOB, ELOC, ERCC2, ERCC3, GTF2A1, GTF2A2, GTF2B, GTF2E1, GTF2E2, GTF2F1, GTF2F2, GTF2H1, GTF2H2, GTF2H2B, GTF2H3, LSM10, LSM11, MAGOH, MNAT1, NCBP1, NCBP2, NELFA, NELFB, NELFCD, NELFE, NFX1, NUDT21, PABPN1, PAPOLA, PCF11, POLR2A, POLR2B, POLR2C, POLR2D, POLR2E, POLR2F, PO…
S Phase	103	5	0.521	-1.56	0.97	1	0.494	0.157	1.2		C2	CCND1, CDC25A, CDC6, POLD1, POLE	CCNA1, CCNA2, CCND1, CCNE1, CCNE2, CCNH, CDC25A, CDC25B, CDC6, CDK2, CDK4, CDK7, CDKN1A, CDKN1B, CDT1, CKS1B, CUL1, DNA2, FEN1, GINS1, GINS2, GINS4, LIG1, MAX, MCM2, MCM3, MCM4, MCM5, MCM6, MCM7, MCM8, MNAT1, MYC, ORC1, ORC2, ORC3, ORC4, ORC5, ORC6, PCNA, POLA1, POLA2, POLD1, POLD2, POLD3, POLD4, POLE, PRIM1, PRIM2, PSMA1, PSMA2, PSMA3, PSMA4, PSMA5, PSMA6, PSMA7, PSMB1, PSMB10, PSMB2, PSMB3, PSM…
Transcription	144	8	0.596	-1.56	0.96	1	0.57	0.241	1.16		C2	BRF1, CAVIN1, CPSF1, DHX38, ELL, POLR1A, RNGTT, TAF4	ALYREF, BRF1, BRF2, CAVIN1, CBX3, CCNH, CCNT1, CCNT2, CDC40, CDK7, CDK9, CLP1, CPSF1, CPSF2, CPSF3, CPSF7, CSTF1, CSTF2, CSTF3, CTDP1, DHX38, EHMT2, ELL, ELOA, ELOB, ELOC, ERCC2, ERCC3, ERCC6, GTF2A1, GTF2A2, GTF2B, GTF2E1, GTF2E2, GTF2F1, GTF2F2, GTF2H1, GTF2H2, GTF2H2B, GTF2H3, GTF3C2, GTF3C3, GTF3C4, GTF3C5, KAT2B, LSM10, LSM11, MAGOH, MAPK3, MBD2, MNAT1, MTERF1, NCBP1, NCBP2, NELFA, NELFB, NE…
Cytokine Signaling in Immune system	240	15	0.671	-1.65	0.97	1	0.645	0.354	1.09		C2	EGR1, EIF4G3, HRAS, IRAK1, IRS2, MAP2K2, NUP188, NUP214, PELI2, POM121, PTPN6, RANBP2, RAPGEF1, TPR, VAV1	AAAS, ADAM17, ADAR, ARIH1, B2M, BLNK, BTRC, CAMK2D, CASP1, CBL, CD44, CDK1, CHUK, CIITA, CISH, CRK, CRKL, CSF2, CSF2RA, CSF2RB, CUL1, DDX58, EGR1, EIF2AK2, EIF4A1, EIF4A2, EIF4A3, EIF4E, EIF4E2, EIF4E3, EIF4G1, EIF4G2, EIF4G3, FCGR1A, FCGR1B, FLNB, FYN, GAB2, GBP1, GBP2, GBP4, GBP5, GBP6, GBP7, GRB2, HCK, HERC5, HGF, HLA-A, HLA-B, HLA-C, HLA-DPA1, HLA-DPB1, HLA-DQA1, HLA-DQA2, HLA-DRB1, HLA-DRB5,…
HIV Infection	193	11	0.612	-1.74	0.98	1	0.585	0.286	1.07		C2	AP2A1, AP2S1, DOCK2, ELL, NUP188, NUP214, POM121, RANBP2, RNGTT, TAF4, TPR	AAAS, AP1B1, AP1G1, AP1M1, AP1S1, AP1S2, AP2A1, AP2A2, AP2B1, AP2M1, AP2S1, APOBEC3G, ARF1, ATP6V1H, B2M, BANF1, BTRC, CCNH, CCNT1, CCNT2, CCR5, CD247, CD28, CD4, CD8B, CDK7, CDK9, CTDP1, CUL5, CXCR4, DOCK2, ELL, ELMO1, ELOA, ELOB, ELOC, ERCC2, ERCC3, FEN1, FYN, GTF2A1, GTF2A2, GTF2B, GTF2E1, GTF2E2, GTF2F1, GTF2F2, GTF2H1, GTF2H2, GTF2H2B, GTF2H3, HCK, HLA-A, HLA-K, HMGA1, KPNA1, KPNB1, LCK, LIG…
Immune System	768	57	0.796	-1.86	0.98	1	0.77	0.574	1.02		C2	AP2A1, AP2S1, BCL2L1, C1QC, CD14, CR1, CTSA, CYBB, DNM1, DUSP7, DYNC1H1, EEA1, EGR1, EIF4G3, ENAH, EP300, FOS, FOXO4, GSK3A, HERC2, HRAS, HUWE1, ICAM4, IRAK1, IRS2, ITGAL, ITGB2, ITGB5, ITPR2, JUN, KLC2, MAP2K2, MAPK12, MAPK13, MAPK7, MRC1, NLRC4, NUP188, NUP214, PELI2, PHLPP1, POM121, PRKACA, PRKCB, PROS1, PSTPIP1, PTPN6, PVR, RANBP2, RAPGEF1, RPS6KA2, TPR, TRIB3, TRIM9, TSC2, VASP, VAV1	AAAS, ACTR1A, ACTR1B, ADAM17, ADAR, AGER, AIM2, AKT1, AKT1S1, AKT2, AKT3, ANAPC1, ANAPC10, ANAPC11, ANAPC13, ANAPC2, ANAPC4, ANAPC5, ANAPC7, AP1B1, AP1G1, AP1M1, AP1S1, AP1S2, AP2A1, AP2A2, AP2B1, AP2M1, AP2S1, APP, ARF1, ARIH1, ARIH2, ASB1, ASB13, ASB2, ASB3, ASB6, ASB7, ASB8, ATF1, ATF2, ATG12, ATG5, ATG7, B2M, BAD, BCL10, BCL2, BCL2L1, BIRC2, BIRC3, BLK, BLMH, BLNK, BTK, BTLA, BTRC, C1QA, C1QB…
Generic Transcription Pathway	298	18	0.648	-1.97	0.99	1	0.62	0.361	1		C2	MAMLD1, MED12, MEN1, NCOR1, NCOR2, NOTCH3, PPARD, RARA, RARG, SERPINE1, SKI, SMARCD3, TBL1XR1, TEAD3, TFDP1, THRA, ZNF37A, ZNF382	CCNC, CCNT1, CCNT2, CDK8, CDK9, CDKN2B, CREBBP, E2F4, E2F5, ESR1, ESRRA, HDAC1, HELZ2, JUNB, KAT2A, KAT2B, MAML1, MAML2, MAML3, MAMLD1, MED1, MED10, MED12, MED14, MED15, MED16, MED17, MED20, MED23, MED24, MED25, MED26, MED27, MED30, MED31, MED4, MED6, MED7, MED8, MEN1, MYC, NCOA1, NCOA2, NCOA3, NCOA6, NCOR1, NCOR2, NOTCH2, NOTCH3, NOTCH4, NR1D1, NR1D2, NR1H2, NR1H3, NR2C2AP, NR2F6, NR3C1, NR3C2, …
Influenza Life Cycle	140	6	0.46	-2.06	0.99	1	0.433	0.156	0.97		C2	NUP188, NUP214, POM121, RANBP2, RPL26L1, TPR	AAAS, CALR, CANX, CLTA, CLTC, DNAJC3, FAM153A, FAU, GRSF1, GTF2F1, GTF2F2, HSP90AA1, HSPA1B, IPO5, KPNA1, KPNB1, NUP107, NUP133, NUP153, NUP155, NUP188, NUP205, NUP210, NUP214, NUP35, NUP37, NUP43, NUP50, NUP54, NUP58, NUP62, NUP85, NUP88, NUP93, POLR2A, POLR2B, POLR2C, POLR2D, POLR2E, POLR2F, POLR2G, POLR2H, POLR2I, POLR2J, POLR2K, POLR2L, POM121, RAE1, RAN, RANBP2, RPL10, RPL10A, RPL10P16, RPL1…
Mitotic M-M/G1 phases	157	7	0.478	-2.11	0.99	1	0.451	0.178	0.955		C2	AHCTF1, CDC6, CKAP5, E2F2, POLE, RANBP2, ZWINT	AHCTF1, AURKB, B9D2, BIRC5, BUB1, BUB3, CDC20, CDC6, CDC7, CDCA8, CDK2, CDT1, CENPA, CENPC, CENPH, CENPI, CENPK, CENPL, CENPM, CENPN, CENPO, CENPP, CENPQ, CENPS, CENPT, CENPU, CKAP5, CLASP1, CLIP1, DBF4, DSN1, E2F1, E2F2, E2F3, FBXO5, GMNN, GORASP1, INCENP, ITGB3BP, KIF18A, KIF23, KIF2A, KIF2C, KNL1, KNTC1, MAD1L1, MAD2L1, MAPRE1, MCM2, MCM3, MCM4, MCM5, MCM6, MCM7, MCM8, MIS12, NDC80, NDEL1, NSL…
Apoptosis	128	5	0.419	-2.12	0.99	1	0.393	0.125	0.945		C2	BCL2L1, GSN, ROCK1, SPTAN1, TFDP1	ACIN1, ADD1, AKT1, APAF1, APC, APPL1, ARHGAP10, BAD, BAK1, BAX, BBC3, BCAP31, BCL2, BCL2L1, BCL2L11, BID, BIRC2, BMF, CASP10, CASP3, CASP6, CASP7, CASP8, CASP9, CDH1, CFLAR, CTNNB1, CYCS, DAPK1, DAPK2, DAPK3, DBNL, DFFA, DFFB, DIABLO, DNM1L, DSG2, DSP, DYNLL1, DYNLL2, E2F1, FADD, FAS, FASLG, FNTA, GSN, GZMB, HMGB1, HMGB2, KPNA1, KPNB1, LMNA, LMNB1, MAGED1, MAPK8, MAPT, NMT1, OCLN, PAK2, PLEC, PMA…
DNA Replication	177	8	0.485	-2.21	0.99	1	0.457	0.194	0.925		C2	AHCTF1, CDC6, CKAP5, E2F2, POLD1, POLE, RANBP2, ZWINT	AHCTF1, AURKB, B9D2, BIRC5, BUB1, BUB3, CCNA1, CCNA2, CDC20, CDC6, CDC7, CDCA8, CDK2, CDKN1A, CDKN1B, CDT1, CENPA, CENPC, CENPH, CENPI, CENPK, CENPL, CENPM, CENPN, CENPO, CENPP, CENPQ, CENPS, CENPT, CENPU, CKAP5, CLASP1, CLIP1, DBF4, DNA2, DSN1, E2F1, E2F2, E2F3, FBXO5, FEN1, GINS1, GINS2, GINS4, GMNN, GORASP1, INCENP, ITGB3BP, KIF18A, KIF23, KIF2A, KIF2C, KNL1, KNTC1, LIG1, MAD1L1, MAD2L1, MAPRE…
Metabolism of proteins	385	21	0.585	-2.65	1	1	0.554	0.338	0.864		C2	ALG14, ALG9, B3GNT9, EDEM3, EIF3C, FURIN, GALNT2, KIFC3, MGAT4B, MGAT5, MUCL1, PIGX, PLAUR, PROS1, RPL26L1, ST3GAL1, SUMF1, TOMM40, TUBB1, UGGT1, UGGT2	ACO2, ACTB, ALG1, ALG10, ALG10B, ALG11, ALG12, ALG13, ALG14, ALG2, ALG3, ALG5, ALG6, ALG8, ALG9, AP3M1, ARFGEF2, ARSA, ARSB, ARSG, ARSK, B3GNT2, B3GNT4, B3GNT5, B3GNT7, B3GNT8, B3GNT9, B3GNTL1, B4GALT1, B4GALT2, B4GALT3, B4GALT4, B4GALT5, B4GALT6, BCS1L, C1GALT1, C1GALT1C1, CALR, CANX, CCT2, CCT3, CCT4, CCT5, CCT6A, CCT7, CCT8, CHCHD4, COQ2, COX17, CS, CYC1, DAD1, DDOST, DHPS, DNAJC19, DOHH, DOLK…
Metabolism of RNA	259	10	0.414	-3.05	1	1	0.386	0.182	0.724		C2	CNOT3, NUP188, NUP214, POM121, RANBP2, RPL26L1, SMG9, TNKS1BP1, TPR, ZFP36L1	AAAS, AKT1, ANP32A, CASC3, CLNS1A, CNOT10, CNOT11, CNOT2, CNOT3, CNOT4, CNOT6, CNOT7, CNOT8, CNOT9, DCP1A, DCP1B, DCP2, DCPS, DDX20, DDX6, DIS3, EDC3, EDC4, EIF4A1, EIF4A2, EIF4A3, EIF4B, EIF4E, EIF4G1, ELAVL1, ETF1, EXOSC1, EXOSC2, EXOSC3, EXOSC4, EXOSC5, EXOSC6, EXOSC7, EXOSC8, EXOSC9, FAM153A, FAU, GEMIN2, GEMIN4, GEMIN5, GEMIN6, GEMIN7, GSPT2, HNRNPD, HSPA1B, HSPA8, HSPB1, KHSRP, LSM1, LSM2, …
Class I MHC mediated antigen processing and presentation	217	6	0.297	-3.35	1	1	0.273	0.099	0.607		C2	CYBB, HERC2, HUWE1, ITGB5, MRC1, TRIM9	ANAPC1, ANAPC10, ANAPC11, ANAPC13, ANAPC2, ANAPC4, ANAPC5, ANAPC7, ARIH2, ASB1, ASB13, ASB2, ASB3, ASB6, ASB7, ASB8, ATG7, B2M, BLMH, BTRC, CALR, CANX, CBLB, CD36, CDC16, CDC20, CDC23, CDC26, CDC27, CDC34, CTSS, CUL1, CUL2, CUL3, CUL5, CUL7, CYBA, CYBB, DCAF1, DTX3L, DZIP3, ELOB, ELOC, ERAP1, FBXO2, FBXO3, FBXO4, FBXO44, FBXO6, FBXW11, FBXW7, FBXW8, FCGR1A, FCGR1B, GAN, HECTD3, HERC2, HLA-A, HLA-…
