# Supplementary material for: Transcriptional reprogramming from innate immune functions to a pro-thrombotic signature by monocytes in COVID-19
Source: Nat Commun. 2022 Dec 26;13:7947. doi: 10.1038/s41467-022-35638-y (PMC9791976; doi:10.1038/s41467-022-35638-y)
Supplement: Supplementary file 12 — Supplementary Dataset 8 [file 41467_2022_35638_MOESM12_ESM.xlsx]

## Sheet: Dataset 8
Supplementary Table 8 - Pathway enrichment results of downregulated DE genes from SARS-CoV-2-stimulated COVID19 vs SARS-CoV-2-stimulated healthy monocytes
name	nAnno	nOverlap	fc	zscore	pvalue	adjp	or	CIl	CIu	distance	namespace	members_Overlap	members_Anno
Interferon alpha/beta signaling	54	36	5.13	11.8	8.2e-20	1.8e-17	13.6	7.52	25.6		C2	ADAR, HLA-A, HLA-B, HLA-C, HLA-F, HLA-K, IFI35, IFI6, IFIT1, IFIT2, IFIT3, IFITM1, IFITM2, IFITM3, IFNA1, IFNA14, IFNA2, IFNB1, IRF2, IRF4, IRF5, IRF7, IRF9, ISG15, ISG20, MX1, MX2, OAS1, OAS2, OAS3, OASL, PSMB8, SOCS1, STAT2, USP18, XAF1	ADAR, EGR1, GBP2, HLA-A, HLA-B, HLA-C, HLA-F, HLA-G, HLA-K, IFI27, IFI35, IFI6, IFIT1, IFIT2, IFIT3, IFITM1, IFITM2, IFITM3, IFNA1, IFNA14, IFNA2, IFNAR1, IFNAR2, IFNB1, IP6K2, IRF1, IRF2, IRF3, IRF4, IRF5, IRF6, IRF7, IRF8, IRF9, ISG15, ISG20, JAK1, MX1, MX2, OAS1, OAS2, OAS3, OASL, PSMB8, PTPN1, PTPN6, RNASEL, SOCS1, SOCS3, STAT1, STAT2, TYK2, USP18, XAF1
Interferon Signaling	141	56	3.06	9.48	1.3e-15	1.4e-13	4.52	3.15	6.43		C2	ADAR, B2M, CAMK2D, DDX58, EIF2AK2, EIF4A2, EIF4E3, GBP4, HERC5, HLA-A, HLA-B, HLA-C, HLA-DQA2, HLA-F, HLA-K, IFI35, IFI6, IFIT1, IFIT2, IFIT3, IFITM1, IFITM2, IFITM3, IFNA1, IFNA14, IFNA2, IFNB1, IRF2, IRF4, IRF5, IRF7, IRF9, ISG15, ISG20, KPNA5, KPNB1, MX1, MX2, NUP205, NUP62, NUP93, OAS1, OAS2, OAS3, OASL, PLCG1, PML, PSMB8, SOCS1, SP100, STAT2, TRIM25, UBA7, UBE2L6, USP18, XAF1	AAAS, ADAR, ARIH1, B2M, CAMK2D, CD44, CIITA, DDX58, EGR1, EIF2AK2, EIF4A1, EIF4A2, EIF4A3, EIF4E, EIF4E2, EIF4E3, EIF4G1, EIF4G2, EIF4G3, FCGR1A, FCGR1B, FLNB, GBP1, GBP2, GBP4, GBP5, GBP6, GBP7, HERC5, HLA-A, HLA-B, HLA-C, HLA-DPA1, HLA-DPB1, HLA-DQA1, HLA-DQA2, HLA-DRB1, HLA-DRB5, HLA-F, HLA-G, HLA-K, ICAM1, IFI27, IFI35, IFI6, IFIT1, IFIT2, IFIT3, IFITM1, IFITM2, IFITM3, IFNA1, IFNA14, IFNA2, …
Cytokine Signaling in Immune system	240	78	2.5	9.06	2.5e-15	1.4e-13	3.32	2.49	4.4		C2	ADAR, B2M, BLNK, CAMK2D, CASP1, CUL1, DDX58, EIF2AK2, EIF4A2, EIF4E3, GBP4, HERC5, HLA-A, HLA-B, HLA-C, HLA-DQA2, HLA-F, HLA-K, IFI35, IFI6, IFIT1, IFIT2, IFIT3, IFITM1, IFITM2, IFITM3, IFNA1, IFNA14, IFNA2, IFNB1, IL18, IL1RN, IRF2, IRF4, IRF5, IRF7, IRF9, ISG15, ISG20, KPNA5, KPNB1, LCK, MAP2K6, MX1, MX2, MYD88, NOD1, NOD2, NUP205, NUP62, NUP93, OAS1, OAS2, OAS3, OASL, PELI1, PLCG1, PML, PRKACB…	AAAS, ADAM17, ADAR, ARIH1, B2M, BLNK, BTRC, CAMK2D, CASP1, CBL, CD44, CDK1, CHUK, CIITA, CISH, CRK, CRKL, CSF2, CSF2RA, CSF2RB, CUL1, DDX58, EGR1, EIF2AK2, EIF4A1, EIF4A2, EIF4A3, EIF4E, EIF4E2, EIF4E3, EIF4G1, EIF4G2, EIF4G3, FCGR1A, FCGR1B, FLNB, FYN, GAB2, GBP1, GBP2, GBP4, GBP5, GBP6, GBP7, GRB2, HCK, HERC5, HGF, HLA-A, HLA-B, HLA-C, HLA-DPA1, HLA-DPB1, HLA-DQA1, HLA-DQA2, HLA-DRB1, HLA-DRB5,…
Immune System	768	177	1.77	8.52	2.6e-15	1.4e-13	2.11	1.76	2.53		C2	ADAR, AIM2, B2M, BCL2, BIRC2, BIRC3, BLMH, BLNK, BTK, BTLA, C5, CALM1, CAMK2D, CARD11, CASP1, CASP10, CASP4, CASP8, CD247, CD28, CD3D, CD3E, CD4, CD46, CD79A, CD80, CD86, CD8B, CD96, CDH1, CDKN1A, CDKN1B, CFB, CTSO, CUL1, CYLD, DDX58, DEFB1, DHX58, DTX3L, EIF2AK2, EIF4A2, EIF4E3, ERAP1, EVL, FBXO4, FBXO6, GBP4, GRAP2, HERC5, HLA-A, HLA-B, HLA-C, HLA-DOB, HLA-DQA2, HLA-F, HLA-K, ICAM2, ICAM3, ICOS…	AAAS, ACTR1A, ACTR1B, ADAM17, ADAR, AGER, AIM2, AKT1, AKT1S1, AKT2, AKT3, ANAPC1, ANAPC10, ANAPC11, ANAPC13, ANAPC2, ANAPC4, ANAPC5, ANAPC7, AP1B1, AP1G1, AP1M1, AP1S1, AP1S2, AP2A1, AP2A2, AP2B1, AP2M1, AP2S1, APP, ARF1, ARIH1, ARIH2, ASB1, ASB13, ASB2, ASB3, ASB6, ASB7, ASB8, ATF1, ATF2, ATG12, ATG5, ATG7, B2M, BAD, BCL10, BCL2, BCL2L1, BIRC2, BIRC3, BLK, BLMH, BLNK, BTK, BTLA, BTRC, C1QA, C1QB…
Immunoregulatory interactions between a Lymphoid and a non-Lymphoid cell	56	23	3.16	6.26	1.5e-07	6.7e-06	4.71	2.64	8.29		C2	B2M, CD247, CD3D, CD3E, CD8B, CD96, CDH1, HLA-A, HLA-B, HLA-C, HLA-F, HLA-K, ICAM2, ICAM3, IFITM1, KIR2DL4, LILRB1, LILRB2, LILRB3, LILRB4, NECTIN2, SELL, TYROBP	B2M, C3, CD19, CD200R1, CD226, CD247, CD3D, CD3E, CD3G, CD40, CD40LG, CD81, CD8A, CD8B, CD96, CDH1, CRTAM, FCGR2B, FCGR3A, HCST, HLA-A, HLA-B, HLA-C, HLA-F, HLA-G, HLA-K, ICAM1, ICAM2, ICAM3, ICAM4, IFITM1, ITGAL, ITGB1, ITGB2, ITGB7, JAML, KIR2DL1, KIR2DL3, KIR2DL4, KIR3DL1, KIR3DL2, KLRC1, KLRD1, LILRA1, LILRB1, LILRB2, LILRB3, LILRB4, LILRB5, NECTIN2, PVR, SELL, TYROBP, ULBP1, ULBP2, ULBP3
Innate Immune System	196	52	2.04	5.68	2.5e-07	8.9e-06	2.46	1.75	3.41		C2	AIM2, BCL2, BIRC2, BIRC3, BTK, C5, CASP1, CASP10, CASP4, CASP8, CD4, CD46, CFB, CYLD, DDX58, DEFB1, DHX58, HERC5, IFIH1, IFNA1, IFNA14, IFNA2, IFNB1, IKBKE, IRF2, IRF7, ISG15, LY86, MAP2K6, MEF2A, MEFV, MYD88, NLRP3, NOD1, NOD2, PANX1, PELI1, RELA, RIPK1, RIPK2, RIPK3, RPS6KA5, TICAM1, TLR3, TLR7, TRAF6, TRIM25, UBA7, UBE2D1, UBE2L6, UNC93B1, ZBP1	AGER, AIM2, APP, ATF1, ATF2, ATG12, ATG5, BCL2, BCL2L1, BIRC2, BIRC3, BTK, C1QA, C1QB, C1QC, C1S, C2, C3, C4A, C5, CAPZA1, CAPZA2, CARD9, CASP1, CASP10, CASP2, CASP4, CASP8, CASP9, CCR2, CD14, CD180, CD4, CD46, CD55, CDK1, CFB, CFD, CFH, CHUK, CNPY3, CR1, CREB1, CREBBP, CTSB, CTSK, CTSL, CTSS, CYLD, DDOST, DDX58, DEFB1, DHX58, DNM1, DNM2, DUSP3, DUSP4, DUSP6, DUSP7, ECSIT, EEA1, ELK1, EP300, FADD…
Interferon gamma signaling	57	21	2.84	5.37	4.3e-06	0.00014	3.94	2.18	6.95		C2	B2M, CAMK2D, GBP4, HLA-A, HLA-B, HLA-C, HLA-DQA2, HLA-F, HLA-K, IRF2, IRF4, IRF5, IRF7, IRF9, OAS1, OAS2, OAS3, OASL, PML, SOCS1, SP100	B2M, CAMK2D, CD44, CIITA, FCGR1A, FCGR1B, GBP1, GBP2, GBP4, GBP5, GBP6, GBP7, HLA-A, HLA-B, HLA-C, HLA-DPA1, HLA-DPB1, HLA-DQA1, HLA-DQA2, HLA-DRB1, HLA-DRB5, HLA-F, HLA-G, HLA-K, ICAM1, IFNG, IFNGR1, IFNGR2, IRF1, IRF2, IRF3, IRF4, IRF5, IRF6, IRF7, IRF8, IRF9, JAK1, JAK2, MT2A, NCAM1, OAS1, OAS2, OAS3, OASL, PIAS1, PML, PRKCD, PTAFR, PTPN1, PTPN2, PTPN6, SOCS1, SOCS3, SP100, STAT1, SUMO1
RIG-I/MDA5 mediated induction of IFN-alpha/beta pathways	62	22	2.73	5.28	5.3e-06	0.00014	3.72	2.1	6.42		C2	CASP10, CASP8, CYLD, DDX58, DHX58, HERC5, IFIH1, IFNA1, IFNA14, IFNA2, IFNB1, IKBKE, IRF2, IRF7, ISG15, RELA, RIPK1, TRAF6, TRIM25, UBA7, UBE2D1, UBE2L6	AGER, APP, ATG12, ATG5, CASP10, CASP8, CHUK, CREBBP, CYLD, DDX58, DHX58, EP300, FADD, HERC5, HMGB1, IFIH1, IFNA1, IFNA14, IFNA2, IFNB1, IKBKB, IKBKE, IKBKG, IRF1, IRF2, IRF3, IRF7, ISG15, MAP3K1, MAVS, NFKB2, NFKBIA, NFKBIB, NLRC5, NLRX1, OTUD5, PCBP2, PIN1, RELA, RIPK1, RNF125, RNF135, RPS27A, S100A12, S100B, SIKE1, TANK, TAX1BP1, TBK1, TKFC, TNFAIP3, TRAF2, TRAF3, TRAF6, TRIM25, UBA52, UBA7, UB…
TCR signaling	48	18	2.89	5.06	1.6e-05	0.00034	4.05	2.12	7.52		C2	CARD11, CD247, CD3D, CD3E, CD4, EVL, GRAP2, HLA-DQA2, ITK, LCK, NCK1, PAK1, PLCG1, PRKCQ, RELA, RIPK2, TRAF6, TRAT1	BCL10, CARD11, CD247, CD3D, CD3E, CD3G, CD4, CHUK, CSK, ENAH, EVL, GRAP2, HLA-DPA1, HLA-DPB1, HLA-DQA1, HLA-DQA2, HLA-DRB1, HLA-DRB5, IKBKB, IKBKG, ITK, LAT, LCK, LCP2, MALT1, MAP3K7, NCK1, NFKBIA, PAG1, PAK1, PAK2, PDPK1, PIK3CA, PIK3CB, PIK3R1, PLCG1, PRKCQ, PTEN, PTPRC, RELA, RIPK2, TAB2, TRAF6, TRAT1, UBE2N, VASP, WAS, ZAP70
Extrinsic Pathway for Apoptosis	13	8	4.74	5.21	5.6e-05	0.00095	10.8	3.1	41.8		C2	CASP10, CASP8, CFLAR, FAS, RIPK1, TNF, TNFSF10, TRADD	CASP10, CASP8, CFLAR, FADD, FAS, FASLG, RIPK1, TNF, TNFRSF10B, TNFRSF1A, TNFSF10, TRADD, TRAF2
Nucleotide-binding domain, leucine rich repeat containing receptor (NLR) signaling pathways	44	16	2.8	4.62	7.1e-05	0.0011	3.85	1.94	7.38		C2	AIM2, BCL2, BIRC2, BIRC3, CASP1, CASP4, CASP8, CYLD, MAP2K6, MEFV, NLRP3, NOD1, NOD2, PANX1, RIPK2, TRAF6	AIM2, APP, BCL2, BCL2L1, BIRC2, BIRC3, CARD9, CASP1, CASP2, CASP4, CASP8, CASP9, CHUK, CYLD, HSP90AB1, IKBKB, IKBKG, IRAK1, IRAK2, MAP2K6, MAP3K7, MAPK11, MAPK12, MAPK13, MAPK14, MEFV, NLRC4, NLRP1, NLRP3, NOD1, NOD2, P2RX7, PANX1, PSTPIP1, PYCARD, RIPK2, TAB1, TAB2, TAB3, TNFAIP3, TRAF6, TXN, TXNIP, UBE2N
Antigen Presentation: Folding, assembly and peptide loading of class I MHC	21	10	3.66	4.72	0.00012	0.0018	6.11	2.32	15.9		C2	B2M, ERAP1, HLA-A, HLA-B, HLA-C, HLA-F, HLA-K, PDIA3, TAP1, TAP2	B2M, CALR, CANX, ERAP1, HLA-A, HLA-B, HLA-C, HLA-F, HLA-G, HLA-K, HSPA5, PDIA3, SAR1B, SEC13, SEC23A, SEC24B, SEC24C, SEC24D, SEC31A, TAP1, TAP2
Antiviral mechanism by IFN-stimulated genes	64	19	2.28	3.98	0.00035	0.0047	2.85	1.57	4.98		C2	DDX58, EIF2AK2, EIF4A2, EIF4E3, HERC5, IFIT1, ISG15, KPNA5, KPNB1, MX1, MX2, NUP205, NUP62, NUP93, PLCG1, TRIM25, UBA7, UBE2L6, USP18	AAAS, ARIH1, DDX58, EIF2AK2, EIF4A1, EIF4A2, EIF4A3, EIF4E, EIF4E2, EIF4E3, EIF4G1, EIF4G2, EIF4G3, FLNB, HERC5, IFIT1, IRF3, ISG15, JAK1, KPNA1, KPNA2, KPNA3, KPNA4, KPNA5, KPNB1, MAPK3, MX1, MX2, NEDD4, NUP107, NUP133, NUP153, NUP155, NUP188, NUP205, NUP210, NUP214, NUP35, NUP37, NUP43, NUP50, NUP54, NUP58, NUP62, NUP85, NUP88, NUP93, PIN1, PLCG1, POM121, PPM1B, RAE1, RANBP2, RPS27A, SEH1L, STA…
Class A/1 (Rhodopsin-like receptors)	121	29	1.84	3.6	0.00068	0.0079	2.13	1.35	3.27		C2	ADRB1, C3AR1, C5, CCL22, CCL4, CCL5, CCR3, CCR4, CCR5, CCR7, CXCL10, CXCL11, CXCL12, CXCL13, CYSLTR1, CYSLTR2, FFAR2, FPR3, GPBAR1, GPR132, GPR18, LPAR6, P2RY10, PTGER2, PTGIR, RXFP1, S1PR1, SSTR3, TRH	ACKR3, ADORA2A, ADORA2B, ADORA3, ADRB1, ADRB2, ANXA1, APP, C3, C3AR1, C5, C5AR1, C5AR2, CCL2, CCL20, CCL22, CCL28, CCL3, CCL3L3, CCL4, CCL5, CCL7, CCR1, CCR10, CCR2, CCR3, CCR4, CCR5, CCR7, CNR1, CNR2, CX3CR1, CXCL1, CXCL10, CXCL11, CXCL12, CXCL13, CXCL16, CXCL2, CXCL3, CXCL5, CXCL6, CXCL8, CXCL9, CXCR1, CXCR2, CXCR3, CXCR4, CXCR5, CXCR6, CYSLTR1, CYSLTR2, EDN1, EDNRB, F2R, F2RL1, FFAR2, FFAR3, F…
Apoptosis	128	30	1.8	3.53	0.00083	0.0091	2.07	1.32	3.15		C2	APPL1, BAK1, BCL2, BCL2L11, BIRC2, CASP10, CASP3, CASP6, CASP7, CASP8, CDH1, CFLAR, DBNL, DSP, FAS, HMGB2, KPNB1, OCLN, PMAIP1, PRKCQ, PSMA4, PSMB10, PSMB8, PSMB9, PSME1, RIPK1, TJP2, TNF, TNFSF10, TRADD	ACIN1, ADD1, AKT1, APAF1, APC, APPL1, ARHGAP10, BAD, BAK1, BAX, BBC3, BCAP31, BCL2, BCL2L1, BCL2L11, BID, BIRC2, BMF, CASP10, CASP3, CASP6, CASP7, CASP8, CASP9, CDH1, CFLAR, CTNNB1, CYCS, DAPK1, DAPK2, DAPK3, DBNL, DFFA, DFFB, DIABLO, DNM1L, DSG2, DSP, DYNLL1, DYNLL2, E2F1, FADD, FAS, FASLG, FNTA, GSN, GZMB, HMGB1, HMGB2, KPNA1, KPNB1, LMNA, LMNB1, MAGED1, MAPK8, MAPT, NMT1, OCLN, PAK2, PLEC, PMA…
Apoptotic execution phase	40	13	2.5	3.67	0.0012	0.012	3.24	1.53	6.51		C2	BIRC2, CASP3, CASP6, CASP7, CASP8, CDH1, DBNL, DSP, HMGB2, KPNB1, OCLN, PRKCQ, TJP2	ACIN1, ADD1, APC, BCAP31, BIRC2, CASP3, CASP6, CASP7, CASP8, CDH1, CTNNB1, DBNL, DFFA, DFFB, DNM1L, DSG2, DSP, FNTA, GSN, HMGB1, HMGB2, KPNA1, KPNB1, LMNA, LMNB1, MAPT, OCLN, PAK2, PLEC, PRKCD, PRKCQ, PTK2, ROCK1, SATB1, SPTAN1, STK24, STK26, TJP1, TJP2, VIM
Regulation of IFNA signaling	15	7	3.59	3.88	0.0015	0.014	5.88	1.81	18.6		C2	IFNA1, IFNA14, IFNA2, IFNB1, SOCS1, STAT2, USP18	IFNA1, IFNA14, IFNA2, IFNAR1, IFNAR2, IFNB1, JAK1, PTPN1, PTPN6, SOCS1, SOCS3, STAT1, STAT2, TYK2, USP18
The role of Nef in HIV-1 replication and disease pathogenesis	27	10	2.85	3.72	0.0014	0.014	3.95	1.62	9.16		C2	ATP6V1H, B2M, CD247, CD28, CD4, CD8B, ELMO1, HLA-A, HLA-K, LCK	AP1B1, AP1G1, AP1M1, AP1S1, AP1S2, AP2A1, AP2A2, AP2B1, AP2M1, AP2S1, ARF1, ATP6V1H, B2M, CD247, CD28, CD4, CD8B, DOCK2, ELMO1, FYN, HCK, HLA-A, HLA-K, LCK, PACS1, PAK2, RAC1
GPCR ligand binding	162	35	1.66	3.28	0.0015	0.014	1.86	1.24	2.74		C2	ADGRE1, ADGRE5, ADRB1, C3AR1, C5, CALCRL, CCL22, CCL4, CCL5, CCR3, CCR4, CCR5, CCR7, CXCL10, CXCL11, CXCL12, CXCL13, CYSLTR1, CYSLTR2, FFAR2, FPR3, FZD1, GABBR1, GNB4, GPBAR1, GPR132, GPR18, LPAR6, P2RY10, PTGER2, PTGIR, RXFP1, S1PR1, SSTR3, TRH	ACKR3, ADGRE1, ADGRE2, ADGRE3, ADGRE5, ADM, ADM2, ADORA2A, ADORA2B, ADORA3, ADRB1, ADRB2, ANXA1, APP, C3, C3AR1, C5, C5AR1, C5AR2, CALCRL, CCL2, CCL20, CCL22, CCL28, CCL3, CCL3L3, CCL4, CCL5, CCL7, CCR1, CCR10, CCR2, CCR3, CCR4, CCR5, CCR7, CD55, CNR1, CNR2, CX3CR1, CXCL1, CXCL10, CXCL11, CXCL12, CXCL13, CXCL16, CXCL2, CXCL3, CXCL5, CXCL6, CXCL8, CXCL9, CXCR1, CXCR2, CXCR3, CXCR4, CXCR5, CXCR6, C…
GPCR downstream signaling	238	47	1.52	3.12	0.002	0.017	1.66	1.18	2.31		C2	ADCY7, ADRB1, ARHGEF11, ARHGEF3, C3AR1, C5, CALCRL, CCL5, CCR3, CCR4, CCR5, CCR7, CXCL10, CXCL11, CXCL12, CXCL13, CYSLTR1, CYSLTR2, DGKE, FFAR2, FGD2, FPR3, GABBR1, GNA13, GNB4, GPBAR1, GPR132, GPR18, ITSN1, LPAR6, P2RY10, PDE3B, PDE4B, PDE7A, PRKCE, PRKCQ, PTGER2, PTGIR, RASGRF2, RASGRP1, RGS1, RGS20, RXFP1, S1PR1, SSTR3, TIAM2, TRH	ABR, ACKR3, ADCY3, ADCY4, ADCY6, ADCY7, ADCY9, ADM, ADM2, ADORA2A, ADORA2B, ADORA3, ADRB1, ADRB2, AKAP13, AKT1, AKT2, AKT3, ANXA1, APP, ARHGAP4, ARHGEF1, ARHGEF11, ARHGEF12, ARHGEF17, ARHGEF18, ARHGEF2, ARHGEF3, ARHGEF6, ARHGEF9, C3, C3AR1, C5, C5AR1, CALCRL, CCL20, CCL28, CCL5, CCR1, CCR10, CCR2, CCR3, CCR4, CCR5, CCR7, CDC42, CNR1, CNR2, CXCL1, CXCL10, CXCL11, CXCL12, CXCL13, CXCL16, CXCL2, CXC…
NF-kB activation through FADD/RIP-1 pathway mediated by caspase-8 and -10	12	6	3.85	3.81	0.0022	0.018	6.71	1.79	25.1		C2	CASP10, CASP8, DDX58, IFIH1, RIPK1, TRIM25	CASP10, CASP8, CHUK, DDX58, FADD, IFIH1, IKBKB, IKBKG, MAVS, RIPK1, RNF135, TRIM25
Negative regulators of RIG-I/MDA5 signaling	30	10	2.57	3.32	0.0034	0.026	3.36	1.4	7.54		C2	CYLD, DDX58, HERC5, IFIH1, IKBKE, ISG15, TRIM25, UBA7, UBE2D1, UBE2L6	ATG12, ATG5, CYLD, DDX58, HERC5, IFIH1, IKBKE, IRF3, ISG15, MAVS, NLRC5, NLRX1, OTUD5, PCBP2, PIN1, RNF125, RNF135, RPS27A, TAX1BP1, TBK1, TNFAIP3, TRAF3, TRIM25, UBA52, UBA7, UBE2D1, UBE2D2, UBE2D3, UBE2K, UBE2L6
Signaling by Hippo	18	7	2.99	3.27	0.0053	0.038	4.27	1.4	12.1		C2	AMOT, AMOTL2, CASP3, MOB1A, MOB1B, STK3, TJP2	AMOT, AMOTL1, AMOTL2, CASP3, DVL2, LATS1, LATS2, MOB1A, MOB1B, NPHP4, SAV1, STK3, STK4, TJP1, TJP2, YAP1, YWHAB, YWHAE
Interleukin-1 signaling	37	11	2.29	3.03	0.0059	0.039	2.84	1.27	5.97		C2	CUL1, IL1RN, MAP2K6, MYD88, NOD1, NOD2, PELI1, RBX1, RIPK2, TNIP2, TRAF6	BTRC, CHUK, CUL1, IKBKB, IKBKG, IL1A, IL1B, IL1R1, IL1R2, IL1RAP, IL1RN, IRAK1, IRAK2, IRAK3, MAP2K1, MAP2K4, MAP2K6, MAP3K3, MAP3K7, MAP3K8, MYD88, NOD1, NOD2, PELI1, PELI2, PELI3, RBX1, RIPK2, SKP1, SQSTM1, TAB1, TAB2, TAB3, TNIP2, TOLLIP, TRAF6, UBE2N
Caspase-mediated cleavage of cytoskeletal proteins	11	5	3.5	3.2	0.0086	0.048	5.59	1.35	22		C2	CASP3, CASP6, CASP7, CASP8, DBNL	ADD1, CASP3, CASP6, CASP7, CASP8, DBNL, GSN, MAPT, PLEC, SPTAN1, VIM
CD28 dependent Vav1 pathway	11	5	3.5	3.2	0.0086	0.048	5.59	1.35	22		C2	CD28, CD80, CD86, LCK, PAK1	CD28, CD80, CD86, CDC42, FYN, GRB2, LCK, PAK1, PAK2, RAC1, VAV1
Costimulation by the CD28 family	60	15	1.92	2.77	0.0085	0.048	2.24	1.16	4.11		C2	BTLA, CD247, CD28, CD3D, CD3E, CD4, CD80, CD86, GRAP2, HLA-DQA2, ICOS, LCK, PAK1, PPP2R5C, RICTOR	AKT1, AKT2, AKT3, BTLA, CD247, CD274, CD28, CD3D, CD3E, CD3G, CD4, CD80, CD86, CDC42, CSK, CTLA4, FYN, GRAP2, GRB2, HLA-DPA1, HLA-DPB1, HLA-DQA1, HLA-DQA2, HLA-DRB1, HLA-DRB5, ICOS, ICOSLG, LCK, LYN, MAP3K14, MAP3K8, MAPKAP1, MLST8, MTOR, PAK1, PAK2, PDCD1, PDCD1LG2, PDPK1, PIK3CA, PIK3R1, PIK3R3, PPP2CA, PPP2CB, PPP2R1A, PPP2R1B, PPP2R5A, PPP2R5B, PPP2R5C, PPP2R5D, PPP2R5E, PTPN6, RAC1, RICTOR, …
Signaling by GPCR	307	55	1.38	2.59	0.0079	0.048	1.48	1.08	1.99		C2	ADCY7, ADGRE1, ADGRE5, ADRB1, ARHGEF11, ARHGEF3, C3AR1, C5, CALCRL, CALM1, CAMK4, CCL22, CCL4, CCL5, CCR3, CCR4, CCR5, CCR7, CXCL10, CXCL11, CXCL12, CXCL13, CYSLTR1, CYSLTR2, DGKE, FFAR2, FGD2, FPR3, FZD1, GABBR1, GNA13, GNB4, GPBAR1, GPR132, GPR18, ITSN1, LPAR6, P2RY10, PDE3B, PDE4B, PDE7A, PRKACB, PRKCE, PRKCQ, PTGER2, PTGIR, RASGRF2, RASGRP1, RGS1, RGS20, RXFP1, S1PR1, SSTR3, TIAM2, TRH	ABR, ACKR3, ADCY3, ADCY4, ADCY6, ADCY7, ADCY9, ADGRE1, ADGRE2, ADGRE3, ADGRE5, ADM, ADM2, ADORA2A, ADORA2B, ADORA3, ADRB1, ADRB2, AKAP13, AKT1, AKT2, AKT3, ANXA1, APP, ARHGAP4, ARHGEF1, ARHGEF11, ARHGEF12, ARHGEF17, ARHGEF18, ARHGEF2, ARHGEF3, ARHGEF6, ARHGEF9, C3, C3AR1, C5, C5AR1, C5AR2, CALCRL, CALM1, CALM2, CALM3, CAMK4, CCL2, CCL20, CCL22, CCL28, CCL3, CCL3L3, CCL4, CCL5, CCL7, CCR1, CCR10, …
Inflammasomes	16	6	2.89	2.92	0.012	0.066	4.03	1.2	12.2		C2	AIM2, BCL2, CASP1, MEFV, NLRP3, PANX1	AIM2, APP, BCL2, BCL2L1, CASP1, HSP90AB1, MEFV, NLRC4, NLRP1, NLRP3, P2RX7, PANX1, PSTPIP1, PYCARD, TXN, TXNIP
p75NTR signals via NF-kB	12	5	3.21	2.95	0.013	0.069	4.79	1.2	17.6		C2	MYD88, NGFR, RELA, RIPK2, TRAF6	IKBKB, IRAK1, MYD88, NFKBIA, NGFR, PRKCI, RELA, RIPK2, RPS27A, SQSTM1, TRAF6, UBA52
ER-Phagosome pathway	58	14	1.86	2.53	0.015	0.075	2.14	1.08	3.99		C2	B2M, HLA-A, HLA-B, HLA-C, HLA-F, HLA-K, PDIA3, PSMA4, PSMB10, PSMB8, PSMB9, PSME1, TAP1, TAP2	B2M, CALR, HLA-A, HLA-B, HLA-C, HLA-F, HLA-G, HLA-K, PDIA3, PSMA1, PSMA2, PSMA3, PSMA4, PSMA5, PSMA6, PSMA7, PSMB1, PSMB10, PSMB2, PSMB3, PSMB4, PSMB5, PSMB6, PSMB7, PSMB8, PSMB9, PSMC1, PSMC2, PSMC3, PSMC4, PSMC5, PSMC6, PSMD1, PSMD10, PSMD11, PSMD12, PSMD13, PSMD14, PSMD2, PSMD3, PSMD4, PSMD5, PSMD6, PSMD7, PSMD8, PSMD9, PSME1, PSME2, PSME4, PSMF1, RPS27A, SEC61A1, SEC61A2, SEC61B, SEC61G, TAP1…
Signaling by Interleukins	99	21	1.63	2.44	0.015	0.075	1.81	1.06	2.97		C2	BLNK, CASP1, CUL1, IL18, IL1RN, LCK, MAP2K6, MYD88, NOD1, NOD2, PELI1, PRKACB, PTK2B, RBX1, RELA, RIPK2, SHC1, STAT3, STAT5A, TNIP2, TRAF6	BLNK, BTRC, CASP1, CBL, CDK1, CHUK, CRK, CRKL, CSF2, CSF2RA, CSF2RB, CUL1, FYN, GAB2, GRB2, HCK, HGF, HRAS, IKBKB, IKBKG, IL18, IL1A, IL1B, IL1R1, IL1R2, IL1RAP, IL1RN, IL2RA, IL2RB, IL2RG, IL3RA, IL6, IL6R, IL6ST, IL7, IL7R, INPPL1, IRAK1, IRAK2, IRAK3, JAK1, JAK2, JAK3, KRAS, LCK, LYN, MAP2K1, MAP2K2, MAP2K4, MAP2K6, MAP3K3, MAP3K7, MAP3K8, MAPK1, MAPK3, MYD88, NFKB2, NOD1, NOD2, NRAS, PELI1, P…
RIP-mediated NFkB activation via DAI	17	6	2.72	2.74	0.017	0.079	3.66	1.11	10.8		C2	RELA, RIPK1, RIPK3, TICAM1, TLR3, ZBP1	AGER, APP, CHUK, HMGB1, IKBKB, IKBKG, NFKB2, NFKBIA, NFKBIB, RELA, RIPK1, RIPK3, S100A12, S100B, TICAM1, TLR3, ZBP1
G alpha (i) signalling events	96	20	1.6	2.29	0.021	0.097	1.77	1.02	2.94		C2	ADCY7, C3AR1, C5, CCL5, CCR3, CCR4, CCR5, CCR7, CXCL10, CXCL11, CXCL12, CXCL13, FPR3, GABBR1, GNB4, GPR18, RGS1, RGS20, S1PR1, SSTR3	ACKR3, ADCY3, ADCY4, ADCY6, ADCY7, ADCY9, ADORA3, ANXA1, APP, C3, C3AR1, C5, C5AR1, CCL20, CCL28, CCL5, CCR1, CCR10, CCR2, CCR3, CCR4, CCR5, CCR7, CNR1, CNR2, CXCL1, CXCL10, CXCL11, CXCL12, CXCL13, CXCL16, CXCL2, CXCL3, CXCL5, CXCL6, CXCL8, CXCL9, CXCR1, CXCR2, CXCR3, CXCR4, CXCR5, CXCR6, FPR1, FPR2, FPR3, GABBR1, GNAI1, GNAI2, GNAI3, GNAS, GNAZ, GNB1, GNB2, GNB4, GNB5, GNG11, GNG12, GNG2, GNG4, …
mRNA Decay by 5' to 3' Exoribonuclease	14	5	2.75	2.53	0.027	0.12	3.73	0.98	12.4		C2	DCP1A, DCP2, LSM2, PATL1, XRN1	DCP1A, DCP1B, DCP2, DDX6, EDC3, EDC4, LSM1, LSM2, LSM3, LSM4, LSM5, LSM6, PATL1, XRN1
O-linked glycosylation of mucins	29	8	2.12	2.34	0.028	0.12	2.56	0.978	6.02		C2	B3GNT2, C1GALT1, C1GALT1C1, GALNT10, GALNT3, GCNT1, GCNT4, ST6GAL1	B3GNT2, B3GNT4, B3GNT5, B3GNT7, B3GNT8, B3GNT9, B3GNTL1, B4GALT5, C1GALT1, C1GALT1C1, GALNT1, GALNT10, GALNT11, GALNT12, GALNT2, GALNT3, GALNT6, GALNT7, GCNT1, GCNT4, MUC12, MUCL1, ST3GAL1, ST3GAL2, ST3GAL3, ST6GAL1, ST6GALNAC2, ST6GALNAC3, ST6GALNAC4
G1 Phase	35	9	1.98	2.24	0.031	0.14	2.32	0.957	5.13		C2	CDKN1A, CDKN1B, CDKN2B, CDKN2D, CKS1B, CUL1, E2F5, PPP2R2A, RB1	CCND1, CCND2, CCND3, CCNH, CDK4, CDK6, CDK7, CDKN1A, CDKN1B, CDKN2A, CDKN2B, CDKN2C, CDKN2D, CKS1B, CUL1, E2F1, E2F2, E2F3, E2F4, E2F5, MNAT1, PPP2CA, PPP2CB, PPP2R1A, PPP2R1B, PPP2R2A, PPP2R3B, RB1, RBL1, RBL2, RPS27A, SKP1, SKP2, TFDP1, UBA52
Netrin-1 signaling	25	7	2.15	2.23	0.036	0.14	2.61	0.92	6.56		C2	ABLIM1, EZR, NCK1, NEO1, PLCG1, PRKCQ, UNC5C	ABLIM1, ABLIM3, CDC42, DOCK1, EZR, FYN, MYO10, NCK1, NEO1, NTN1, PITPNA, PLCG1, PRKCQ, PTK2, RAC1, RGMB, ROBO1, SIAH1, SIAH2, SLIT1, SRC, TRIO, UNC5B, UNC5C, WASL
TRIF mediated TLR3 signaling	70	15	1.65	2.1	0.033	0.14	1.83	0.959	3.3		C2	IKBKE, IRF7, MAP2K6, MEF2A, NOD1, NOD2, RELA, RIPK1, RIPK2, RIPK3, RPS6KA5, TICAM1, TLR3, TRAF6, ZBP1	AGER, APP, ATF1, ATF2, CDK1, CHUK, CREB1, DUSP3, DUSP4, DUSP6, DUSP7, ELK1, FOS, HMGB1, IKBKB, IKBKE, IKBKG, IRAK1, IRAK2, IRF3, IRF7, JUN, MAP2K1, MAP2K2, MAP2K3, MAP2K4, MAP2K6, MAP2K7, MAP3K7, MAPK1, MAPK11, MAPK14, MAPK3, MAPK7, MAPK8, MAPK9, MAPKAPK2, MAPKAPK3, MEF2A, MEF2C, NFKB2, NFKBIA, NFKBIB, NOD1, NOD2, PPP2CA, PPP2CB, PPP2R1A, PPP2R1B, PPP2R5D, RELA, RIPK1, RIPK2, RIPK3, RPS27A, RPS6K…
Host Interactions of HIV factors	120	23	1.47	2.02	0.035	0.14	1.59	0.963	2.54		C2	APOBEC3G, ATP6V1H, B2M, CD247, CD28, CD4, CD8B, ELMO1, HLA-A, HLA-K, KPNB1, LCK, NUP205, NUP62, NUP93, PSMA4, PSMB10, PSMB8, PSMB9, PSME1, RANGAP1, RBX1, SLC25A4	AAAS, AP1B1, AP1G1, AP1M1, AP1S1, AP1S2, AP2A1, AP2A2, AP2B1, AP2M1, AP2S1, APOBEC3G, ARF1, ATP6V1H, B2M, BANF1, BTRC, CCNT1, CD247, CD28, CD4, CD8B, CDK9, CUL5, DOCK2, ELMO1, ELOB, ELOC, FYN, HCK, HLA-A, HLA-K, HMGA1, KPNA1, KPNB1, LCK, NPM1, NPM1P39, NUP107, NUP133, NUP153, NUP155, NUP188, NUP205, NUP210, NUP214, NUP35, NUP37, NUP43, NUP50, NUP54, NUP58, NUP62, NUP85, NUP88, NUP93, PACS1, PAK2,…
Class I MHC mediated antigen processing and presentation	217	38	1.35	1.99	0.033	0.14	1.43	0.977	2.05		C2	B2M, BLMH, CUL1, DTX3L, ERAP1, FBXO4, FBXO6, HLA-A, HLA-B, HLA-C, HLA-F, HLA-K, LNPEP, LRR1, LRSAM1, MKRN1, PDIA3, PSMA4, PSMB10, PSMB8, PSMB9, PSME1, RBCK1, RBX1, RNF138, RNF34, SOCS1, TAP1, TAP2, TRIM21, UBA7, UBE2D1, UBE2F, UBE2L6, UBE2Q2, UBE2S, UBE2Z, ZBTB16	ANAPC1, ANAPC10, ANAPC11, ANAPC13, ANAPC2, ANAPC4, ANAPC5, ANAPC7, ARIH2, ASB1, ASB13, ASB2, ASB3, ASB6, ASB7, ASB8, ATG7, B2M, BLMH, BTRC, CALR, CANX, CBLB, CD36, CDC16, CDC20, CDC23, CDC26, CDC27, CDC34, CTSS, CUL1, CUL2, CUL3, CUL5, CUL7, CYBA, CYBB, DCAF1, DTX3L, DZIP3, ELOB, ELOC, ERAP1, FBXO2, FBXO3, FBXO4, FBXO44, FBXO6, FBXW11, FBXW7, FBXW8, FCGR1A, FCGR1B, GAN, HECTD3, HERC2, HLA-A, HLA-…
G alpha (s) signalling events	50	11	1.69	1.9	0.053	0.2	1.89	0.873	3.78		C2	ADCY7, ADRB1, CALCRL, GNB4, GPBAR1, PDE3B, PDE4B, PDE7A, PTGER2, PTGIR, RXFP1	ADCY3, ADCY4, ADCY6, ADCY7, ADCY9, ADM, ADM2, ADORA2A, ADORA2B, ADRB1, ADRB2, CALCRL, GIPR, GNAI1, GNAI2, GNAI3, GNAS, GNAZ, GNB1, GNB2, GNB4, GNB5, GNG11, GNG12, GNG2, GNG4, GNG5, GNG7, GNG8, GNGT2, GPBAR1, HRH2, HTR7, MC1R, P2RY11, PDE1B, PDE2A, PDE3B, PDE4B, PDE4D, PDE7A, PDE8A, POMC, PTGDR, PTGER2, PTGER4, PTGIR, RAMP1, RXFP1, VIPR1
p75 NTR receptor-mediated signalling	68	14	1.58	1.87	0.052	0.2	1.74	0.891	3.19		C2	ARHGEF11, ARHGEF3, BCL2L11, CASP3, FGD2, ITSN1, MYD88, NGFR, PSEN2, RASGRF2, RELA, RIPK2, TIAM2, TRAF6	AATF, ABR, ADAM17, AKAP13, APH1A, APH1B, ARHGAP4, ARHGDIA, ARHGEF1, ARHGEF11, ARHGEF12, ARHGEF17, ARHGEF18, ARHGEF2, ARHGEF3, ARHGEF6, ARHGEF9, BAD, BCL2L11, BEX3, CASP2, CASP3, ECT2, FGD2, FGD3, FGD4, HDAC1, HDAC2, HDAC3, IKBKB, IRAK1, ITGB3BP, ITSN1, MAGED1, MAPK8, MYD88, NCSTN, NET1, NFKBIA, NGFR, OBSCN, PLEKHG2, PRDM4, PREX1, PRKCI, PSEN1, PSEN2, PSENEN, RAC1, RASGRF1, RASGRF2, RELA, RHOA, RI…
activated TAK1 mediates p38 MAPK activation	17	5	2.26	2.01	0.06	0.22	2.79	0.77	8.53		C2	MAP2K6, NOD1, NOD2, RIPK2, TRAF6	IKBKG, IRAK1, IRAK2, MAP2K3, MAP2K6, MAP3K7, MAPK11, MAPK14, MAPKAPK2, MAPKAPK3, NOD1, NOD2, RIPK2, TAB1, TAB2, TAB3, TRAF6
Destabilization of mRNA by Tristetraprolin (TTP)	17	5	2.26	2.01	0.06	0.22	2.79	0.77	8.53		C2	DCP1A, DCP2, EXOSC9, TNPO1, XRN1	DCP1A, DCP2, DIS3, EXOSC1, EXOSC2, EXOSC3, EXOSC4, EXOSC5, EXOSC6, EXOSC7, EXOSC8, EXOSC9, MAPKAPK2, TNPO1, XRN1, YWHAB, ZFP36
Antigen Activates B Cell Receptor Leading to Generation of Second Messengers	29	7	1.86	1.79	0.073	0.26	2.13	0.769	5.18		C2	BLNK, BTK, CALM1, CD79A, NCK1, PLCG1, SHC1	BLK, BLNK, BTK, CALM1, CALM2, CALM3, CBL, CBLB, CD19, CD79A, CD79B, FYN, GRB2, ITPR2, ITPR3, LYN, NCK1, ORAI1, PIK3AP1, PIK3CD, PIK3R1, PLCG1, PLCG2, SH3KBP1, SHC1, SOS1, STIM1, SYK, VAV1
Intrinsic Pathway for Apoptosis	29	7	1.86	1.79	0.073	0.26	2.13	0.769	5.18		C2	BAK1, BCL2, BCL2L11, CASP3, CASP7, CASP8, PMAIP1	AKT1, APAF1, BAD, BAK1, BAX, BBC3, BCL2, BCL2L1, BCL2L11, BID, BMF, CASP3, CASP7, CASP8, CASP9, CYCS, DIABLO, DYNLL1, DYNLL2, E2F1, GZMB, MAPK8, NMT1, PMAIP1, PPP3R1, TFDP1, TP53, XIAP, YWHAB
DAG and IP3 signaling	24	6	1.92	1.75	0.082	0.28	2.24	0.725	5.89		C2	ADCY7, CALM1, CAMK4, PLCG1, PRKACB, PRKCE	ADCY3, ADCY4, ADCY6, ADCY7, ADCY9, CALM1, CALM2, CALM3, CAMK4, CREB1, GRK2, ITPR2, ITPR3, PDE1B, PLCG1, PRKACA, PRKACB, PRKAR1A, PRKAR1B, PRKAR2A, PRKAR2B, PRKCA, PRKCD, PRKCE
CD28 co-stimulation	30	7	1.8	1.69	0.085	0.29	2.04	0.739	4.92		C2	CD28, CD80, CD86, GRAP2, LCK, PAK1, RICTOR	AKT1, AKT2, AKT3, CD28, CD80, CD86, CDC42, FYN, GRAP2, GRB2, LCK, LYN, MAP3K14, MAP3K8, MAPKAP1, MLST8, MTOR, PAK1, PAK2, PDPK1, PIK3CA, PIK3R1, PIK3R3, RAC1, RICTOR, SRC, THEM4, TRIB3, VAV1, YES1
ABC-family proteins mediated transport	19	5	2.03	1.73	0.09	0.3	2.39	0.674	7.05		C2	ABCB10, ABCC4, ABCD1, ABCD2, PEX3	ABCA2, ABCA3, ABCA6, ABCA7, ABCB1, ABCB10, ABCC1, ABCC11, ABCC2, ABCC3, ABCC4, ABCC5, ABCC6, ABCD1, ABCD2, ABCD3, ABCG1, PEX19, PEX3
Activated TLR4 signalling	87	16	1.42	1.5	0.094	0.3	1.51	0.819	2.64		C2	BTK, IKBKE, IRF7, MAP2K6, MEF2A, MYD88, NOD1, NOD2, PELI1, RELA, RIPK1, RIPK2, RPS6KA5, TICAM1, TLR3, TRAF6	AGER, APP, ATF1, ATF2, BTK, CD14, CDK1, CHUK, CREB1, DUSP3, DUSP4, DUSP6, DUSP7, ECSIT, ELK1, FOS, HMGB1, IKBKB, IKBKE, IKBKG, IRAK1, IRAK2, IRAK3, IRF3, IRF7, JUN, LY96, MAP2K1, MAP2K2, MAP2K3, MAP2K4, MAP2K6, MAP2K7, MAP3K1, MAP3K7, MAPK1, MAPK11, MAPK14, MAPK3, MAPK7, MAPK8, MAPK9, MAPKAPK2, MAPKAPK3, MEF2A, MEF2C, MYD88, NFKB2, NFKBIA, NFKBIB, NOD1, NOD2, PELI1, PELI2, PELI3, PPP2CA, PPP2CB, …
Signaling by the B Cell Receptor (BCR)	120	21	1.35	1.47	0.094	0.3	1.43	0.843	2.31		C2	BLNK, BTK, CALM1, CARD11, CD79A, CDKN1A, CDKN1B, CUL1, NCK1, NFKBIE, PLCG1, PSMA4, PSMB10, PSMB8, PSMB9, PSME1, RASGRP1, RASGRP3, RELA, RICTOR, SHC1	AKT1, AKT1S1, AKT2, AKT3, BAD, BCL10, BLK, BLNK, BTK, BTRC, CALM1, CALM2, CALM3, CARD11, CASP9, CBL, CBLB, CD19, CD79A, CD79B, CDKN1A, CDKN1B, CHUK, CREB1, CUL1, FBXW11, FOXO1, FOXO3, FOXO4, FYN, GRB2, GSK3A, HRAS, IKBKB, IKBKG, ITPR2, ITPR3, KRAS, LYN, MALT1, MAP3K7, MAPKAP1, MDM2, MLST8, MTOR, NCK1, NFKBIA, NFKBIB, NFKBIE, NR4A1, NRAS, ORAI1, PDPK1, PHLPP1, PIK3AP1, PIK3CD, PIK3R1, PLCG1, PLCG2…
Mitotic G1-G1/S phases	127	22	1.33	1.46	0.096	0.3	1.41	0.844	2.25		C2	CCNA1, CDKN1A, CDKN1B, CDKN2B, CDKN2D, CKS1B, CUL1, E2F5, FBXO5, LIN9, MAX, MCM3, ORC3, POLA2, PPP2R2A, PSMA4, PSMB10, PSMB8, PSMB9, PSME1, RB1, RPA2	CCNA1, CCNA2, CCNB1, CCND1, CCND2, CCND3, CCNE1, CCNE2, CCNH, CDC25A, CDC6, CDC7, CDK1, CDK2, CDK4, CDK6, CDK7, CDKN1A, CDKN1B, CDKN2A, CDKN2B, CDKN2C, CDKN2D, CDT1, CKS1B, CUL1, DBF4, DHFR, DYRK1A, E2F1, E2F2, E2F3, E2F4, E2F5, FBXO5, HDAC1, LIN37, LIN52, LIN54, LIN9, MAX, MCM2, MCM3, MCM4, MCM5, MCM6, MCM7, MCM8, MNAT1, MYBL2, MYC, ORC1, ORC2, ORC3, ORC4, ORC5, ORC6, PCNA, PKMYT1, POLA1, POLA2,…
TRAF6 mediated NF-kB activation	20	5	1.92	1.6	0.11	0.32	2.23	0.635	6.48		C2	DDX58, IFIH1, RELA, TRAF6, TRIM25	AGER, APP, CHUK, DDX58, HMGB1, IFIH1, IKBKB, IKBKG, MAP3K1, MAVS, NFKB2, NFKBIA, NFKBIB, RELA, RNF135, S100A12, S100B, TRAF2, TRAF6, TRIM25
Toll Receptor Cascades	108	19	1.35	1.43	0.1	0.32	1.43	0.823	2.38		C2	BTK, IKBKE, IRF7, LY86, MAP2K6, MEF2A, MYD88, NOD1, NOD2, PELI1, RELA, RIPK1, RIPK2, RPS6KA5, TICAM1, TLR3, TLR7, TRAF6, UNC93B1	AGER, APP, ATF1, ATF2, BTK, CD14, CD180, CDK1, CHUK, CNPY3, CREB1, CTSB, CTSK, CTSL, CTSS, DNM1, DNM2, DUSP3, DUSP4, DUSP6, DUSP7, ECSIT, EEA1, ELK1, FOS, HMGB1, HSP90B1, IKBKB, IKBKE, IKBKG, IRAK1, IRAK2, IRAK3, IRF3, IRF7, JUN, LGMN, LY86, LY96, MAP2K1, MAP2K2, MAP2K3, MAP2K4, MAP2K6, MAP2K7, MAP3K1, MAP3K7, MAPK1, MAPK11, MAPK14, MAPK3, MAPK7, MAPK8, MAPK9, MAPKAPK2, MAPKAPK3, MEF2A, MEF2C, MY…
S Phase	103	18	1.34	1.36	0.12	0.34	1.42	0.802	2.39		C2	CCNA1, CDC25B, CDKN1A, CDKN1B, CKS1B, CUL1, GINS1, MAX, MCM3, ORC3, POLA2, PSMA4, PSMB10, PSMB8, PSMB9, PSME1, RB1, RPA2	CCNA1, CCNA2, CCND1, CCNE1, CCNE2, CCNH, CDC25A, CDC25B, CDC6, CDK2, CDK4, CDK7, CDKN1A, CDKN1B, CDT1, CKS1B, CUL1, DNA2, FEN1, GINS1, GINS2, GINS4, LIG1, MAX, MCM2, MCM3, MCM4, MCM5, MCM6, MCM7, MCM8, MNAT1, MYC, ORC1, ORC2, ORC3, ORC4, ORC5, ORC6, PCNA, POLA1, POLA2, POLD1, POLD2, POLD3, POLD4, POLE, PRIM1, PRIM2, PSMA1, PSMA2, PSMA3, PSMA4, PSMA5, PSMA6, PSMA7, PSMB1, PSMB10, PSMB2, PSMB3, PSM…
Fanconi Anemia pathway	21	5	1.83	1.47	0.13	0.37	2.1	0.6	5.99		C2	ATR, FANCF, FANCL, USP1, ZBTB32	ATM, ATR, BRCA1, BRCA2, FAAP100, FAAP24, FANCA, FANCB, FANCC, FANCD2, FANCE, FANCF, FANCG, FANCL, FANCM, PALB2, RPS27A, UBA52, UBE2T, USP1, ZBTB32
TAK1 activates NFkB by phosphorylation and activation of IKKs complex	22	5	1.75	1.36	0.15	0.42	1.97	0.568	5.58		C2	NOD1, NOD2, RELA, RIPK2, TRAF6	AGER, APP, CHUK, HMGB1, IKBKB, IKBKG, IRAK1, IRAK2, MAP3K7, NFKB2, NFKBIA, NFKBIB, NOD1, NOD2, RELA, RIPK2, S100A12, S100B, TAB1, TAB2, TAB3, TRAF6
Activation of NMDA receptor upon glutamate binding and postsynaptic events	23	5	1.67	1.25	0.17	0.45	1.86	0.54	5.21		C2	CALM1, CAMK2D, CAMK4, PRKACB, RASGRF2	ACTN2, ADCY3, AKAP9, BRAF, CALM1, CALM2, CALM3, CAMK2D, CAMK4, CAMKK1, CREB1, GRIN2D, HRAS, MAPK1, PDPK1, PRKACB, RAF1, RASGRF1, RASGRF2, RPS6KA1, RPS6KA2, RPS6KA3, RRAS
Nuclear signaling by ERBB4	29	6	1.59	1.23	0.17	0.45	1.75	0.582	4.43		C2	CUL1, CXCL12, PRLR, PSEN2, RBX1, STAT5A	ADAM17, APH1A, APH1B, BTRC, CUL1, CXCL12, EREG, ESR1, GFAP, HBEGF, JAK2, NCOR1, NCSTN, NRG1, NRG4, PRL, PRLR, PSEN1, PSEN2, PSENEN, RBX1, S100B, SH2B1, SKP1, STAT5A, STAT5B, TAB2, WWOX, YAP1
Factors involved in megakaryocyte development and platelet production	88	15	1.31	1.13	0.16	0.45	1.38	0.733	2.43		C2	DOCK9, GATA3, IFNA1, IFNA14, IFNA2, IFNB1, IRF2, IRF7, JMJD1C, KIF22, MFN1, MYB, PRKACB, RAD51B, ZFPM2	ABL1, AK3, AKAP1, AKAP10, CABLES1, CABLES2, CAPZA1, CAPZA2, CBX5, CDC42, CDK2, CDK5, CREBBP, DOCK1, DOCK10, DOCK2, DOCK3, DOCK4, DOCK5, DOCK6, DOCK8, DOCK9, EHD1, EHD2, EP300, GATA2, GATA3, HBB, HBD, HDAC1, HDAC2, HMG20B, IFNA1, IFNA14, IFNA2, IFNB1, IRF1, IRF2, IRF3, IRF7, ITPK1, JAK2, JMJD1C, KDM1A, KIF11, KIF18A, KIF22, KIF23, KIF2A, KIF2C, KIF3B, KIF3C, KIF5B, KIF9, KIFAP3, KIFC1, KLC1, KLC2,…
Semaphorin interactions	56	10	1.37	1.08	0.18	0.48	1.46	0.655	2.94		C2	ARHGEF11, CD72, CDK5R1, FARP2, PAK1, RND1, SEMA4A, SEMA4D, SEMA7A, TYROBP	ARHGAP35, ARHGEF11, ARHGEF12, CD72, CDC42, CDK5, CDK5R1, CFL1, DPYSL2, DPYSL3, DPYSL4, ERBB2, FARP2, FES, FYN, HSP90AA1, HSP90AB1, ITGA1, ITGB1, LIMK1, LIMK2, MET, MYH9, MYL12B, MYL6, MYL9, NRP1, PAK1, PAK2, PIP5K1C, PLXNA1, PLXNA2, PLXNA3, PLXNB1, PLXNB3, PLXNC1, PLXND1, PTPRC, RAC1, RAC2, RHOA, RHOB, RHOC, RHOG, RND1, ROCK1, ROCK2, RRAS, SEMA3A, SEMA4A, SEMA4D, SEMA5A, SEMA7A, TLN1, TREM2, TYRO…
SMAD2/SMAD3:SMAD4 heterotrimer regulates transcription	24	5	1.6	1.14	0.19	0.49	1.76	0.514	4.89		C2	CDKN2B, E2F5, SMAD3, SMAD4, TGIF2	CCNC, CCNT1, CCNT2, CDK8, CDK9, CDKN2B, E2F4, E2F5, HDAC1, JUNB, MEN1, MYC, RBL1, RPS27A, SERPINE1, SMAD2, SMAD3, SMAD4, SMAD7, SP1, TFDP1, TGIF1, TGIF2, UBA52
Deadenylation-dependent mRNA decay	44	8	1.4	1.02	0.21	0.51	1.49	0.597	3.27		C2	DCP1A, DCP2, EIF4A2, EXOSC9, LSM2, PABPC1, PATL1, XRN1	CNOT10, CNOT11, CNOT2, CNOT3, CNOT4, CNOT6, CNOT7, CNOT8, CNOT9, DCP1A, DCP1B, DCP2, DCPS, DDX6, DIS3, EDC3, EDC4, EIF4A1, EIF4A2, EIF4A3, EIF4B, EIF4E, EIF4G1, EXOSC1, EXOSC2, EXOSC3, EXOSC4, EXOSC5, EXOSC6, EXOSC7, EXOSC8, EXOSC9, LSM1, LSM2, LSM3, LSM4, LSM5, LSM6, PABPC1, PAIP1, PARN, PATL1, TNKS1BP1, XRN1
Activation of ATR in response to replication stress	32	6	1.44	0.969	0.23	0.56	1.55	0.52	3.85		C2	ATR, ATRIP, MCM3, ORC3, RAD9A, RPA2	ATR, ATRIP, CDC25A, CDC6, CDC7, CDK2, CHEK1, DBF4, HUS1, MCM2, MCM3, MCM4, MCM5, MCM6, MCM7, MCM8, ORC1, ORC2, ORC3, ORC4, ORC5, ORC6, RAD1, RAD17, RAD9A, RFC2, RFC3, RFC4, RFC5, RPA1, RPA2, RPA3
Signalling by NGF	186	28	1.16	0.841	0.23	0.56	1.19	0.763	1.79		C2	ADCY7, ARHGEF11, ARHGEF3, BCL2L11, CALM1, CAMK4, CASP3, CDKN1A, CDKN1B, FGD2, ITSN1, MEF2A, MYD88, NGFR, PLCG1, PRKACB, PRKCE, PSEN2, RALB, RASGRF2, RELA, RICTOR, RIPK2, RPS6KA5, SHC1, STAT3, TIAM2, TRAF6	AATF, ABR, ADAM17, ADCY3, ADCY4, ADCY6, ADCY7, ADCY9, ADORA2A, AKAP13, AKT1, AKT1S1, AKT2, AKT3, AP2A1, AP2A2, AP2B1, AP2M1, AP2S1, APH1A, APH1B, ARHGAP4, ARHGDIA, ARHGEF1, ARHGEF11, ARHGEF12, ARHGEF17, ARHGEF18, ARHGEF2, ARHGEF3, ARHGEF6, ARHGEF9, ATF1, BAD, BCL2L11, BEX3, BRAF, CALM1, CALM2, CALM3, CAMK4, CASP2, CASP3, CASP9, CDK1, CDKN1A, CDKN1B, CHUK, CLTA, CLTC, CREB1, CRK, DNAL4, DNM1, DNM2…
Purine metabolism	26	5	1.48	0.946	0.24	0.58	1.6	0.47	4.36		C2	DCK, GART, GMPR, IMPDH2, NT5C2	ADA, ADAL, ADK, ADSL, AMPD2, AMPD3, APRT, ATIC, CAT, DCK, DGUOK, GART, GMPR, GMPR2, GMPS, GPX1, HPRT1, IMPDH1, IMPDH2, NT5C, NT5C2, NT5E, PAICS, PFAS, PNP, PPAT
Downstream signal transduction	82	13	1.22	0.772	0.26	0.62	1.26	0.639	2.31		C2	ADCY7, CALM1, CAMK4, CDKN1A, CDKN1B, NCK1, PLCG1, PRKACB, PRKCE, RICTOR, STAT3, STAT5A, STAT6	ADCY3, ADCY4, ADCY6, ADCY7, ADCY9, AKT1, AKT1S1, AKT2, AKT3, BAD, BCAR1, CALM1, CALM2, CALM3, CAMK4, CASP9, CDK1, CDKN1A, CDKN1B, CHUK, CREB1, CRK, CRKL, FOXO1, FOXO3, FOXO4, GRB2, GRK2, GSK3A, HRAS, ITPR2, ITPR3, KRAS, MAP2K1, MAP2K2, MAPK1, MAPK3, MAPKAP1, MDM2, MLST8, MTOR, NCK1, NCK2, NR4A1, NRAS, PDE1B, PDGFA, PDGFB, PDGFRA, PDGFRB, PDPK1, PHLPP1, PIK3CA, PIK3CB, PIK3R1, PLCG1, PRKACA, PRKAC…
Biological oxidations	55	9	1.26	0.744	0.28	0.65	1.31	0.563	2.72		C2	ACSS1, CNDP2, CYP2J2, CYP2U1, GSTP1, MAT2A, MAT2B, PAOX, TPMT	ACSS1, ACSS2, AHCY, ALDH1A1, ALDH2, BPNT1, CNDP2, COMT, CYP19A1, CYP1A1, CYP1B1, CYP24A1, CYP27A1, CYP27B1, CYP2J2, CYP2R1, CYP2S1, CYP2U1, CYP3A5, CYP51A1, GCLC, GCLM, GGCT, GGT5, GGT7, GSS, GSTA4, GSTM1, GSTM4, GSTO1, GSTO2, GSTP1, MAOA, MAT2A, MAT2B, MGST1, MGST2, MGST3, MTR, NAT1, OPLAH, PAOX, PAPSS1, PAPSS2, POMC, PTGS1, PTGS2, SLC35D1, SMOX, SULT1A1, SULT1B1, TBXAS1, TPMT, UGDH, UGP2
Transcriptional activity of SMAD2/SMAD3:SMAD4 heterotrimer	35	6	1.32	0.731	0.3	0.67	1.39	0.47	3.4		C2	CDKN2B, E2F5, SMAD3, SMAD4, TGIF2, UBE2D1	CCNC, CCNT1, CCNT2, CDK8, CDK9, CDKN2B, E2F4, E2F5, HDAC1, JUNB, MEN1, MYC, NCOR1, NCOR2, PARP1, PPM1A, RBL1, RPS27A, SERPINE1, SKI, SKIL, SMAD2, SMAD3, SMAD4, SMAD7, SMURF2, SP1, TFDP1, TGIF1, TGIF2, TRIM33, UBA52, UBE2D1, UBE2D3, USP9X
Signaling by Rho GTPases	92	14	1.17	0.636	0.31	0.68	1.2	0.628	2.15		C2	ARAP2, ARHGAP15, ARHGAP25, ARHGEF11, ARHGEF3, CHN2, FGD2, G3BP2, ITSN1, RASGRF2, RHOF, SRGAP2, TAGAP, TIAM2	A2M, ABR, AKAP13, ARAP1, ARAP2, ARAP3, ARHGAP1, ARHGAP10, ARHGAP11A, ARHGAP11B, ARHGAP12, ARHGAP15, ARHGAP17, ARHGAP18, ARHGAP19, ARHGAP20, ARHGAP22, ARHGAP24, ARHGAP25, ARHGAP26, ARHGAP30, ARHGAP31, ARHGAP35, ARHGAP4, ARHGAP6, ARHGDIA, ARHGDIB, ARHGEF11, ARHGEF12, ARHGEF17, ARHGEF18, ARHGEF2, ARHGEF3, ARHGEF6, ARHGEF9, BCR, CDC42, CHN1, CHN2, DEPDC1B, DEPDC7, DLC1, ECT2, FAM13A, FAM13B, FGD2, FG…
Nuclear Receptor transcription pathway	30	5	1.28	0.599	0.35	0.75	1.34	0.4	3.57		C2	NR2C2AP, NR3C2, NR4A3, NRBF2, RORA	ESR1, ESRRA, MED1, NR1D1, NR1D2, NR1H2, NR1H3, NR2C2AP, NR2F6, NR3C1, NR3C2, NR4A1, NR4A2, NR4A3, NR6A1, NRBF2, NRBP1, PPARA, PPARD, PPARG, RARA, RARG, RORA, RORB, RORC, RXRA, RXRB, THRA, THRB, VDR
Regulation of mRNA Stability by Proteins that Bind AU-rich Elements	80	12	1.15	0.535	0.34	0.75	1.18	0.581	2.21		C2	DCP1A, DCP2, EXOSC9, PABPC1, PSMA4, PSMB10, PSMB8, PSMB9, PSME1, TNFSF13, TNPO1, XRN1	AKT1, ANP32A, DCP1A, DCP2, DIS3, EIF4G1, ELAVL1, EXOSC1, EXOSC2, EXOSC3, EXOSC4, EXOSC5, EXOSC6, EXOSC7, EXOSC8, EXOSC9, HNRNPD, HSPA1B, HSPA8, HSPB1, KHSRP, MAPK11, MAPK14, MAPKAPK2, NUP214, PABPC1, PARN, PRKCA, PRKCD, PSMA1, PSMA2, PSMA3, PSMA4, PSMA5, PSMA6, PSMA7, PSMB1, PSMB10, PSMB2, PSMB3, PSMB4, PSMB5, PSMB6, PSMB7, PSMB8, PSMB9, PSMC1, PSMC2, PSMC3, PSMC4, PSMC5, PSMC6, PSMD1, PSMD10, PS…
Axon guidance	176	25	1.09	0.48	0.35	0.75	1.11	0.694	1.71		C2	ABLIM1, ANK3, ARHGEF11, CACNB3, CD24, CD72, CDK5R1, EVL, EZR, FARP2, NCK1, NEO1, PAK1, PLCG1, PRKCQ, RND1, RPS6KA4, RPS6KA5, SEMA4A, SEMA4D, SEMA7A, SRGAP2, ST8SIA4, TYROBP, UNC5C	ABL1, ABL2, ABLIM1, ABLIM3, AGRN, ALCAM, ANK1, ANK3, AP2A1, AP2A2, AP2B1, AP2M1, AP2S1, ARHGAP35, ARHGEF11, ARHGEF12, CACNA1G, CACNA1I, CACNB1, CACNB3, CAP1, CD24, CD72, CDC42, CDK1, CDK5, CDK5R1, CFL1, CLASP1, CLTA, CLTC, COL1A1, COL1A2, COL4A2, COL5A1, COL6A1, COL6A2, COL6A3, COL9A2, COL9A3, CREB1, CSNK2A1, CSNK2A2, CSNK2B, DLG1, DLG3, DNM1, DNM2, DOCK1, DPYSL2, DPYSL3, DPYSL4, ENAH, ERBB2, EVL…
G alpha (z) signalling events	31	5	1.24	0.519	0.38	0.76	1.29	0.386	3.42		C2	ADCY7, GNB4, PRKCE, PRKCQ, RGS20	ADCY3, ADCY4, ADCY6, ADCY7, ADCY9, GNAI1, GNAI2, GNAI3, GNAS, GNAZ, GNB1, GNB2, GNB4, GNB5, GNG11, GNG12, GNG2, GNG4, GNG5, GNG7, GNG8, GNGT2, PRKCA, PRKCB, PRKCD, PRKCE, PRKCH, PRKCQ, RGS17, RGS19, RGS20
Regulation of mitotic cell cycle	74	11	1.14	0.48	0.37	0.76	1.17	0.555	2.24		C2	CCNA1, CDC14A, CUL1, FBXO5, PSMA4, PSMB10, PSMB8, PSMB9, PSME1, PTTG1, UBE2D1	ANAPC1, ANAPC10, ANAPC11, ANAPC2, ANAPC4, ANAPC5, ANAPC7, AURKA, AURKB, BTRC, BUB3, CCNA1, CCNA2, CCNB1, CDC14A, CDC16, CDC20, CDC23, CDC26, CDC27, CDK1, CDK2, CUL1, FBXO5, MAD2L1, PLK1, PSMA1, PSMA2, PSMA3, PSMA4, PSMA5, PSMA6, PSMA7, PSMB1, PSMB10, PSMB2, PSMB3, PSMB4, PSMB5, PSMB6, PSMB7, PSMB8, PSMB9, PSMC1, PSMC2, PSMC3, PSMC4, PSMC5, PSMC6, PSMD1, PSMD10, PSMD11, PSMD12, PSMD13, PSMD14, PSM…
HIV Infection	193	27	1.08	0.414	0.37	0.76	1.09	0.695	1.65		C2	APOBEC3G, ATP6V1H, B2M, CCR5, CD247, CD28, CD4, CD8B, ELMO1, GTF2B, GTF2E2, HLA-A, HLA-K, KPNB1, LCK, NUP205, NUP62, NUP93, PSMA4, PSMB10, PSMB8, PSMB9, PSME1, RANGAP1, RBX1, SLC25A4, TAF4B	AAAS, AP1B1, AP1G1, AP1M1, AP1S1, AP1S2, AP2A1, AP2A2, AP2B1, AP2M1, AP2S1, APOBEC3G, ARF1, ATP6V1H, B2M, BANF1, BTRC, CCNH, CCNT1, CCNT2, CCR5, CD247, CD28, CD4, CD8B, CDK7, CDK9, CTDP1, CUL5, CXCR4, DOCK2, ELL, ELMO1, ELOA, ELOB, ELOC, ERCC2, ERCC3, FEN1, FYN, GTF2A1, GTF2A2, GTF2B, GTF2E1, GTF2E2, GTF2F1, GTF2F2, GTF2H1, GTF2H2, GTF2H2B, GTF2H3, HCK, HLA-A, HLA-K, HMGA1, KPNA1, KPNB1, LCK, LIG…
Generic Transcription Pathway	298	41	1.06	0.396	0.37	0.76	1.07	0.747	1.5		C2	CDKN2B, E2F5, HELZ2, KAT2A, KAT2B, MED25, MED7, NCOA2, NR2C2AP, NR3C2, NR4A3, NRBF2, RORA, RUNX2, SMAD3, SMAD4, TGIF2, UBE2D1, ZIK1, ZNF101, ZNF136, ZNF138, ZNF224, ZNF23, ZNF267, ZNF273, ZNF33B, ZNF350, ZNF43, ZNF431, ZNF441, ZNF442, ZNF496, ZNF519, ZNF551, ZNF577, ZNF597, ZNF600, ZNF619, ZNF627, ZNF649	CCNC, CCNT1, CCNT2, CDK8, CDK9, CDKN2B, CREBBP, E2F4, E2F5, ESR1, ESRRA, HDAC1, HELZ2, JUNB, KAT2A, KAT2B, MAML1, MAML2, MAML3, MAMLD1, MED1, MED10, MED12, MED14, MED15, MED16, MED17, MED20, MED23, MED24, MED25, MED26, MED27, MED30, MED31, MED4, MED6, MED7, MED8, MEN1, MYC, NCOA1, NCOA2, NCOA3, NCOA6, NCOR1, NCOR2, NOTCH2, NOTCH3, NOTCH4, NR1D1, NR1D2, NR1H2, NR1H3, NR2C2AP, NR2F6, NR3C1, NR3C2, …
E2F mediated regulation of DNA replication	32	5	1.2	0.443	0.4	0.79	1.24	0.373	3.27		C2	CCNA1, FBXO5, ORC3, POLA2, RB1	CCNA1, CCNB1, CCNE1, CDC25A, CDC6, CDK1, CDT1, DHFR, E2F1, FBXO5, MCM8, ORC1, ORC2, ORC3, ORC4, ORC5, ORC6, PCNA, POLA1, POLA2, PPP2CA, PPP2CB, PPP2R1A, PPP2R1B, PPP2R3B, PRIM1, PRIM2, RB1, RRM2, TFDP1, TK2, TYMS
G alpha (q) signalling events	84	12	1.1	0.353	0.41	0.79	1.12	0.55	2.08		C2	CYSLTR1, CYSLTR2, DGKE, FFAR2, GNB4, GPR132, LPAR6, P2RY10, PRKCE, PRKCQ, RASGRP1, TRH	ANXA1, APP, CYSLTR1, CYSLTR2, DAGLA, DAGLB, DGKA, DGKD, DGKE, DGKG, DGKH, DGKQ, EDN1, EDNRB, F2R, F2RL1, FFAR2, FFAR3, FPR2, GNA11, GNA15, GNAQ, GNB1, GNB2, GNB4, GNB5, GNG11, GNG12, GNG2, GNG4, GNG5, GNG7, GNG8, GNGT2, GPR132, GPR65, GPR68, GRK2, GRK5, GRPR, HCRTR1, HRH1, ITPR2, ITPR3, KISS1R, LPAR1, LPAR2, LPAR3, LPAR4, LPAR6, LTB4R, LTB4R2, MGLL, NMB, NMUR1, NTSR1, P2RY1, P2RY10, P2RY11, P2RY2…
Hemostasis	338	46	1.05	0.34	0.39	0.79	1.06	0.753	1.45		C2	ABCC4, CALM1, CD2, CD47, CD48, CD58, DGKE, DOCK9, GATA3, GNA13, GNB4, IFNA1, IFNA14, IFNA2, IFNB1, IRF2, IRF7, ITGA3, JMJD1C, KCNMB1, KIF22, LAMP2, LCK, MFN1, MYB, PDE3B, PDE9A, PLCG1, PPP2R5C, PRCP, PRKACB, PRKCE, PRKCQ, PSAP, PTGIR, RAD51B, RAPGEF3, RASGRP1, SELL, SERPING1, SHC1, SPN, SRGN, TIMP1, TMSB4X, ZFPM2	A2M, ABCC4, ABL1, ACTN1, ACTN2, ACTN4, AK3, AKAP1, AKAP10, AKT1, AKT2, AKT3, ALDOA, ANGPT1, APBB1IP, APP, ARRB1, ARRB2, ATP1B1, ATP1B2, ATP1B3, ATP2A2, ATP2A3, BCAR1, BRPF3, BSG, C1QBP, CABLES1, CABLES2, CALM1, CALM2, CALM3, CALU, CAP1, CAPZA1, CAPZA2, CAV1, CBX5, CD2, CD36, CD47, CD48, CD58, CD63, CD9, CDC42, CDK2, CDK5, CFD, CFL1, CLU, COL1A1, COL1A2, CREBBP, CRK, CSK, DAGLA, DAGLB, DGKA, DGKD,…
Developmental Biology	272	37	1.05	0.301	0.41	0.79	1.06	0.722	1.5		C2	ABLIM1, ANK3, ARHGEF11, CACNB3, CD24, CD72, CDK5R1, DRAP1, EVL, EZR, FARP2, HELZ2, MAP2K6, MED25, MED7, MEF2A, NCK1, NCOA2, NEO1, PAK1, PLCG1, PRKCQ, RELA, RND1, RPS6KA4, RPS6KA5, SEMA4A, SEMA4D, SEMA7A, SMAD3, SMAD4, SRGAP2, ST8SIA4, TCF4, TNF, TYROBP, UNC5C	ABL1, ABL2, ABLIM1, ABLIM3, ACVR1B, ACVR1C, ACVR2A, ACVR2B, AGRN, AKT1, AKT2, AKT3, ALCAM, ANGPTL4, ANK1, ANK3, AP2A1, AP2A2, AP2B1, AP2M1, AP2S1, ARHGAP35, ARHGEF11, ARHGEF12, BNIP2, BORCS8, CACNA1G, CACNA1I, CACNB1, CACNB3, CAP1, CCNC, CCND3, CD24, CD36, CD72, CDC42, CDK1, CDK19, CDK4, CDK5, CDK5R1, CDK8, CEBPB, CEBPD, CFL1, CLASP1, CLTA, CLTC, COL1A1, COL1A2, COL4A2, COL5A1, COL6A1, COL6A2, CO…
Meiosis	40	6	1.15	0.378	0.42	0.8	1.18	0.405	2.85		C2	ATR, NBN, RPA2, STAG3, TINF2, TOP3A	ACD, ATM, ATR, BLM, BRCA1, BRCA2, CDK2, CDK4, DIDO1, HSPA2, LMNA, LMNB1, MLH1, MLH3, MRE11, NBN, POT1, RAD21, RAD50, RAD51, RAD51C, RBBP8, REC8, RPA1, RPA2, RPA3, SMC1A, SMC3, STAG1, STAG2, STAG3, SUN2, SYNE1, SYNE2, TERF1, TERF2, TERF2IP, TINF2, TOP3A, UBE2I
Protein folding	48	7	1.12	0.328	0.43	0.8	1.14	0.432	2.58		C2	FBXO4, FBXO6, NOP56, TBCC, TUBA1A, TUBA1B, TUBA1C	ACTB, AP3M1, ARFGEF2, CCT2, CCT3, CCT4, CCT5, CCT6A, CCT7, CCT8, FBXL3, FBXL5, FBXO4, FBXO6, FBXW2, FBXW4, FBXW5, FBXW7, FKBP9, KIF13A, KIFC3, LONP2, NOP56, PFDN1, PFDN2, PFDN4, PFDN5, PFDN6, SPHK1, TBCA, TBCB, TBCC, TBCD, TBCE, TCP1, TUBA1A, TUBA1B, TUBA1C, TUBA4A, TUBB1, TUBB2A, TUBB2B, TUBB4A, TUBB4B, TUBB6, USP11, VBP1, XRN2
Vif-mediated degradation of APOBEC3G	48	7	1.12	0.328	0.43	0.8	1.14	0.432	2.58		C2	APOBEC3G, PSMA4, PSMB10, PSMB8, PSMB9, PSME1, RBX1	APOBEC3G, CUL5, ELOB, ELOC, PSMA1, PSMA2, PSMA3, PSMA4, PSMA5, PSMA6, PSMA7, PSMB1, PSMB10, PSMB2, PSMB3, PSMB4, PSMB5, PSMB6, PSMB7, PSMB8, PSMB9, PSMC1, PSMC2, PSMC3, PSMC4, PSMC5, PSMC6, PSMD1, PSMD10, PSMD11, PSMD12, PSMD13, PSMD14, PSMD2, PSMD3, PSMD4, PSMD5, PSMD6, PSMD7, PSMD8, PSMD9, PSME1, PSME2, PSME4, PSMF1, RBX1, RPS27A, UBA52
NOTCH1 Intracellular Domain Regulates Transcription	41	6	1.13	0.313	0.45	0.81	1.15	0.394	2.76		C2	CUL1, HDAC6, KAT2A, KAT2B, RBX1, TLE4	CCNC, CDK8, CREBBP, CUL1, EP300, FBXW7, HDAC1, HDAC10, HDAC11, HDAC2, HDAC3, HDAC4, HDAC5, HDAC6, HDAC7, HDAC8, HDAC9, HES1, HEY1, HIF1A, KAT2A, KAT2B, MAML1, MAML2, MAML3, MAMLD1, MYC, NCOR1, NCOR2, RBPJ, RBX1, RPS27A, SKP1, SNW1, TBL1X, TBL1XR1, TLE1, TLE2, TLE3, TLE4, UBA52
mRNA 3'-end processing	34	5	1.13	0.297	0.46	0.82	1.15	0.349	3.02		C2	CSTF3, NFX1, SRSF4, SRSF5, SRSF7	ALYREF, CDC40, CLP1, CPSF1, CPSF2, CPSF3, CPSF7, CSTF1, CSTF2, CSTF3, DHX38, MAGOH, NCBP1, NCBP2, NFX1, NUDT21, PABPN1, PAPOLA, PCF11, RBM8A, RNPS1, SRRM1, SRSF1, SRSF11, SRSF2, SRSF3, SRSF4, SRSF5, SRSF6, SRSF7, SRSF9, U2AF1, U2AF2, UPF3B
Triglyceride Biosynthesis	34	5	1.13	0.297	0.46	0.82	1.15	0.349	3.02		C2	AGPAT3, AGPAT5, ELOVL3, ELOVL5, LPIN2	ACACA, ACLY, ACSL1, ACSL3, ACSL4, ACSL5, ACSL6, AGPAT1, AGPAT2, AGPAT3, AGPAT4, AGPAT5, DGAT1, DGAT2, ELOVL1, ELOVL3, ELOVL5, ELOVL6, ELOVL7, FASN, GK, GPAM, GPAT2, GPAT3, GPAT4, GPD1L, HSD17B12, LCLAT1, LPCAT1, LPCAT4, LPIN1, LPIN2, SLC25A1, TECR
Cell surface interactions at the vascular wall	72	10	1.07	0.226	0.46	0.82	1.08	0.493	2.13		C2	CD2, CD47, CD48, CD58, ITGA3, LCK, PLCG1, SELL, SHC1, SPN	ANGPT1, ATP1B1, ATP1B2, ATP1B3, BSG, CAV1, CD2, CD47, CD48, CD58, COL1A1, COL1A2, DOK2, ESAM, F11R, FCER1G, FN1, FYN, GRB2, HRAS, ITGA3, ITGA5, ITGAL, ITGAM, ITGAV, ITGAX, ITGB1, ITGB2, ITGB3, JAM2, JAM3, JAML, KRAS, L1CAM, LCK, LYN, MERTK, MMP1, NRAS, OLR1, PECAM1, PF4, PF4V1, PIK3CA, PIK3CB, PIK3R1, PLCG1, PPIA, PPIAP22, PPIL2, PROC, PROS1, PTPN6, SELL, SELP, SHC1, SIRPA, SIRPG, SLC16A1, SLC16A…
G alpha (12/13) signalling events	58	8	1.06	0.181	0.49	0.83	1.07	0.438	2.28		C2	ARHGEF11, ARHGEF3, FGD2, GNA13, GNB4, ITSN1, RASGRF2, TIAM2	ABR, AKAP13, ARHGAP4, ARHGEF1, ARHGEF11, ARHGEF12, ARHGEF17, ARHGEF18, ARHGEF2, ARHGEF3, ARHGEF6, ARHGEF9, CDC42, ECT2, FGD2, FGD3, FGD4, GNA12, GNA13, GNB1, GNB2, GNB4, GNB5, GNG11, GNG12, GNG2, GNG4, GNG5, GNG7, GNG8, GNGT2, ITSN1, NET1, OBSCN, PIK3CA, PIK3R1, PIK3R3, PLEKHG2, PLXNB1, PREX1, RAC1, RAC2, RASGRF1, RASGRF2, RHOA, RHOB, RHOC, RHOG, ROCK1, ROCK2, SOS1, SOS2, TBXA2R, TIAM1, TIAM2, TR…
Regulation of Insulin Secretion	58	8	1.06	0.181	0.49	0.83	1.07	0.438	2.28		C2	CACNA1A, CACNB3, DPP4, GNB4, MARCKS, PRKACB, RAPGEF3, SLC25A4	ADCY6, AKAP5, CACNA1A, CACNB3, CTNNB1, DPP4, GNA11, GNA15, GNAI1, GNAI2, GNAO1, GNAQ, GNAS, GNB1, GNB2, GNB4, GNB5, GNG11, GNG12, GNG2, GNG4, GNG5, GNG7, GNG8, GNGT2, IQGAP1, ITPR2, ITPR3, KCNJ11, KCNS3, LEP, MARCKS, PLCB1, PLCB2, PLCB3, PRKACA, PRKACB, PRKAR1A, PRKAR1B, PRKAR2A, PRKAR2B, PRKCA, RAP1A, RAP1B, RAPGEF3, SEC11A, SEC11C, SLC25A4, SLC25A5, SLC25A6, SLC2A1, SPCS1, SPCS2, SPCS2P4, SPCS3…
Neurotransmitter Receptor Binding And Downstream Transmission In The Postsynaptic Cell	73	10	1.05	0.179	0.48	0.83	1.06	0.485	2.09		C2	ADCY7, CALM1, CAMK2D, CAMK4, CHRFAM7A, GABBR1, GNB4, KCNJ2, PRKACB, RASGRF2	ACTN2, ADCY3, ADCY4, ADCY6, ADCY7, ADCY9, AKAP5, AKAP9, AP2A1, AP2A2, AP2B1, AP2M1, AP2S1, ARHGEF9, BRAF, CALM1, CALM2, CALM3, CAMK2D, CAMK4, CAMKK1, CHRFAM7A, CHRNA5, CHRNA7, CHRNE, CREB1, DLG1, DLG3, EPB41L1, GABBR1, GABRR2, GNAI1, GNAI2, GNAI3, GNAL, GNB1, GNB2, GNB4, GNB5, GNG11, GNG12, GNG2, GNG4, GNG5, GNG7, GNG8, GNGT2, GRIN2D, HRAS, KCNJ10, KCNJ15, KCNJ2, KCNJ5, MAPK1, MDM2, MYO6, NCALD, …
Cell Cycle Checkpoints	104	14	1.04	0.142	0.49	0.83	1.04	0.546	1.85		C2	ATR, ATRIP, CDKN1A, CDKN1B, MCM3, ORC3, PSMA4, PSMB10, PSMB8, PSMB9, PSME1, RAD9A, RPA2, UBE2D1	ANAPC1, ANAPC10, ANAPC11, ANAPC2, ANAPC4, ANAPC5, ANAPC7, ATM, ATR, ATRIP, BUB3, CCNB1, CCNB2, CCNE1, CCNE2, CDC16, CDC20, CDC23, CDC25A, CDC26, CDC27, CDC6, CDC7, CDK1, CDK2, CDKN1A, CDKN1B, CHEK1, CHEK2, DBF4, HUS1, MAD1L1, MAD2L1, MCM2, MCM3, MCM4, MCM5, MCM6, MCM7, MCM8, MDM2, ORC1, ORC2, ORC3, ORC4, ORC5, ORC6, PSMA1, PSMA2, PSMA3, PSMA4, PSMA5, PSMA6, PSMA7, PSMB1, PSMB10, PSMB2, PSMB3, PSM…
Cleavage of Growing Transcript in the Termination Region	43	6	1.07	0.187	0.49	0.84	1.09	0.374	2.6		C2	CSTF3, LSM10, NFX1, SRSF4, SRSF5, SRSF7	ALYREF, CDC40, CLP1, CPSF1, CPSF2, CPSF3, CPSF7, CSTF1, CSTF2, CSTF3, DHX38, LSM10, LSM11, MAGOH, NCBP1, NCBP2, NFX1, NUDT21, PABPN1, PAPOLA, PCF11, RBM8A, RNPS1, SLBP, SNRPB, SNRPD3, SNRPE, SNRPF, SNRPG, SRRM1, SRSF1, SRSF11, SRSF2, SRSF3, SRSF4, SRSF5, SRSF6, SRSF7, SRSF9, U2AF1, U2AF2, UPF3B, ZNF473
Signaling by FGFR in disease	97	13	1.03	0.12	0.5	0.84	1.04	0.529	1.87		C2	ADCY7, CALM1, CAMK4, CDKN1A, CDKN1B, IL17RD, PLCG1, PRKACB, PRKCE, RICTOR, SHC1, STAT3, STAT5A	ADCY3, ADCY4, ADCY6, ADCY7, ADCY9, AKT1, AKT1S1, AKT2, AKT3, BAD, BCR, BRAF, CALM1, CALM2, CALM3, CAMK4, CASP9, CBL, CDK1, CDKN1A, CDKN1B, CHUK, CNTRL, CPSF6, CREB1, CUX1, FGF2, FGF9, FGFR1, FGFR1OP, FGFR1OP2, FOXO1, FOXO3, FOXO4, FRS2, FRS3, GAB1, GAB2, GRB2, GRK2, GSK3A, HRAS, IL17RD, ITPR2, ITPR3, KL, KRAS, MAP2K1, MAP2K2, MAPK1, MAPK3, MAPKAP1, MDM2, MKNK1, MLST8, MTOR, MYO18A, NR4A1, NRAS, P…
Transport of Mature Transcript to Cytoplasm	52	7	1.04	0.1	0.52	0.86	1.04	0.396	2.33		C2	NFX1, NUP205, NUP62, NUP93, SRSF4, SRSF5, SRSF7	AAAS, ALYREF, CDC40, CPSF1, CPSF2, CPSF3, DHX38, EIF4E, MAGOH, NCBP1, NCBP2, NFX1, NUP107, NUP133, NUP153, NUP155, NUP188, NUP205, NUP210, NUP214, NUP35, NUP37, NUP43, NUP50, NUP54, NUP58, NUP62, NUP85, NUP88, NUP93, NXF1, POM121, RAE1, RANBP2, RBM8A, RNPS1, SEH1L, SLBP, SRRM1, SRSF1, SRSF11, SRSF2, SRSF3, SRSF4, SRSF5, SRSF6, SRSF7, SRSF9, TPR, U2AF1, U2AF2, UPF3B
Regulation of Apoptosis	53	7	1.02	0.0461	0.54	0.87	1.02	0.388	2.28		C2	APPL1, CASP3, PSMA4, PSMB10, PSMB8, PSMB9, PSME1	APPL1, ARHGAP10, CASP3, CASP9, DAPK1, DAPK2, DAPK3, MAGED1, PAK2, PSMA1, PSMA2, PSMA3, PSMA4, PSMA5, PSMA6, PSMA7, PSMB1, PSMB10, PSMB2, PSMB3, PSMB4, PSMB5, PSMB6, PSMB7, PSMB8, PSMB9, PSMC1, PSMC2, PSMC3, PSMC4, PSMC5, PSMC6, PSMD1, PSMD10, PSMD11, PSMD12, PSMD13, PSMD14, PSMD2, PSMD3, PSMD4, PSMD5, PSMD6, PSMD7, PSMD8, PSMD9, PSME1, PSME2, PSME4, PSMF1, RPS27A, UBA52, UNC5B
Class B/2 (Secretin family receptors)	38	5	1.01	0.0299	0.56	0.87	1.01	0.309	2.62		C2	ADGRE1, ADGRE5, CALCRL, FZD1, GNB4	ADGRE1, ADGRE2, ADGRE3, ADGRE5, ADM, ADM2, CALCRL, CD55, FZD1, FZD2, FZD3, FZD4, FZD5, FZD6, FZD7, FZD8, FZD9, GIPR, GNAS, GNB1, GNB2, GNB4, GNB5, GNG11, GNG12, GNG2, GNG4, GNG5, GNG7, GNG8, GNGT2, PTCH1, RAMP1, VIPR1, WNT10A, WNT2B, WNT5A, WNT7A
DNA Replication	177	23	1	-0.000338	0.53	0.87	1	0.614	1.56		C2	BUB1, CCNA1, CDKN1A, CDKN1B, CENPC, CENPN, DSN1, FBXO5, GINS1, GORASP1, MCM3, NDC80, ORC3, POLA2, PPP2R5C, PSMA4, PSMB10, PSMB8, PSMB9, PSME1, RANGAP1, RB1, RPA2	AHCTF1, AURKB, B9D2, BIRC5, BUB1, BUB3, CCNA1, CCNA2, CDC20, CDC6, CDC7, CDCA8, CDK2, CDKN1A, CDKN1B, CDT1, CENPA, CENPC, CENPH, CENPI, CENPK, CENPL, CENPM, CENPN, CENPO, CENPP, CENPQ, CENPS, CENPT, CENPU, CKAP5, CLASP1, CLIP1, DBF4, DNA2, DSN1, E2F1, E2F2, E2F3, FBXO5, FEN1, GINS1, GINS2, GINS4, GMNN, GORASP1, INCENP, ITGB3BP, KIF18A, KIF23, KIF2A, KIF2C, KNL1, KNTC1, LIG1, MAD1L1, MAD2L1, MAPRE…
Signaling by ERBB4	77	10	0.999	-0.00214	0.55	0.87	0.999	0.457	1.96		C2	CDKN1A, CDKN1B, CUL1, CXCL12, PRLR, PSEN2, RBX1, RICTOR, SHC1, STAT5A	ADAM17, AKT1, AKT1S1, AKT2, AKT3, APH1A, APH1B, BAD, BTRC, CASP9, CDK1, CDKN1A, CDKN1B, CHUK, CREB1, CUL1, CXCL12, EGF, ERBB3, EREG, ESR1, FOXO1, FOXO3, FOXO4, GFAP, GRB2, GSK3A, HBEGF, HRAS, JAK2, KRAS, MAP2K1, MAP2K2, MAPK1, MAPK3, MAPKAP1, MDM2, MLST8, MTOR, NCOR1, NCSTN, NEDD4, NR4A1, NRAS, NRG1, NRG4, PDPK1, PHLPP1, PIK3CA, PIK3R1, PRL, PRLR, PSEN1, PSEN2, PSENEN, PTEN, RAF1, RBX1, RICTOR, R…
Glycerophospholipid biosynthesis	62	8	0.993	-0.0216	0.57	0.87	0.992	0.407	2.1		C2	AGPAT3, AGPAT5, CDS2, LPIN2, MBOAT1, PLD4, SELENOI, SLC44A2	ACHE, AGPAT1, AGPAT2, AGPAT3, AGPAT4, AGPAT5, CDIPT, CDS1, CDS2, CEPT1, CHKA, CHPT1, CRLS1, DGAT1, DGAT2, ETNK1, ETNK2, GNPAT, GPAM, GPAT2, GPAT3, GPAT4, GPCPD1, GPD1L, HADHA, HADHB, LCLAT1, LPCAT1, LPCAT2, LPCAT3, LPCAT4, LPGAT1, LPIN1, LPIN2, MBOAT1, MBOAT2, MBOAT7, MGLL, PCYT1A, PCYT2, PEMT, PGS1, PHOSPHO1, PITPNB, PLA2G12A, PLA2G4A, PLA2G4C, PLA2G6, PLBD1, PLD1, PLD2, PLD3, PLD4, PLD6, PNPLA2…
Signaling by Wnt	62	8	0.993	-0.0216	0.57	0.87	0.992	0.407	2.1		C2	AMER1, CUL1, PPP2R5C, PSMA4, PSMB10, PSMB8, PSMB9, PSME1	AMER1, APC, AXIN1, BTRC, CSNK1A1, CTNNB1, CUL1, FRAT1, FRAT2, PPP2CA, PPP2CB, PPP2R1A, PPP2R1B, PPP2R5A, PPP2R5B, PPP2R5C, PPP2R5D, PPP2R5E, PSMA1, PSMA2, PSMA3, PSMA4, PSMA5, PSMA6, PSMA7, PSMB1, PSMB10, PSMB2, PSMB3, PSMB4, PSMB5, PSMB6, PSMB7, PSMB8, PSMB9, PSMC1, PSMC2, PSMC3, PSMC4, PSMC5, PSMC6, PSMD1, PSMD10, PSMD11, PSMD12, PSMD13, PSMD14, PSMD2, PSMD3, PSMD4, PSMD5, PSMD6, PSMD7, PSMD8, …
Cell Cycle, Mitotic	294	38	0.995	-0.0361	0.54	0.87	0.994	0.685	1.41		C2	BUB1, CCNA1, CDC14A, CDC25B, CDKN1A, CDKN1B, CDKN2B, CDKN2D, CENPC, CENPJ, CENPN, CKS1B, CUL1, DSN1, E2F5, FBXO5, GINS1, GORASP1, LIN9, MAX, MCM3, NDC80, NEDD1, ORC3, POLA2, PPP2R2A, PPP2R5C, PSMA4, PSMB10, PSMB8, PSMB9, PSME1, PTTG1, RANGAP1, RB1, RPA2, TUBA1A, UBE2D1	ACTR1A, AHCTF1, AKAP9, ALMS1, ANAPC1, ANAPC10, ANAPC11, ANAPC2, ANAPC4, ANAPC5, ANAPC7, AURKA, AURKB, B9D2, BIRC5, BTRC, BUB1, BUB3, CCNA1, CCNA2, CCNB1, CCNB2, CCND1, CCND2, CCND3, CCNE1, CCNE2, CCNH, CDC14A, CDC16, CDC20, CDC23, CDC25A, CDC25B, CDC26, CDC27, CDC6, CDC7, CDCA8, CDK1, CDK2, CDK4, CDK5RAP2, CDK6, CDK7, CDKN1A, CDKN1B, CDKN2A, CDKN2B, CDKN2C, CDKN2D, CDT1, CENPA, CENPC, CENPH, CENP…
Cell-Cell communication	78	10	0.987	-0.046	0.57	0.87	0.984	0.451	1.93		C2	CD2AP, CD47, CDH1, JUP, NCK1, NECTIN2, NECTIN3, PAK1, PTK2B, TYROBP	ACTN1, ACTN2, ACTN4, ARHGEF6, CADM1, CD151, CD2AP, CD47, CDH1, CDH24, CDH5, CDH6, CLDN12, CLDN14, CLDN15, CLDN4, CLDN5, CLDN7, CTNNA1, CTNNB1, CTNND1, F11R, FBLIM1, FERMT2, FYN, GRB2, ILK, IQGAP1, ITGB1, ITGB4, JUP, LAMA3, LAMB3, LAMC2, LIMS1, MAGI2, MAPK11, MAPK12, MAPK13, MAPK14, MAPK8, MPP5, NCK1, NCK2, NECTIN1, NECTIN2, NECTIN3, NECTIN4, NTN1, PAK1, PARD3, PARD6A, PARD6B, PARD6G, PARVB, PATJ,…
Integration of energy metabolism	78	10	0.987	-0.046	0.57	0.87	0.984	0.451	1.93		C2	ADCY7, CACNA1A, CACNB3, DPP4, GNB4, MARCKS, PRKAB2, PRKACB, RAPGEF3, SLC25A4	ACACA, ACACB, ACLY, ADCY3, ADCY4, ADCY6, ADCY7, ADCY9, AGPAT1, AKAP5, CACNA1A, CACNB3, CTNNB1, DPP4, FASN, GNA11, GNA15, GNAI1, GNAI2, GNAO1, GNAQ, GNAS, GNB1, GNB2, GNB4, GNB5, GNG11, GNG12, GNG2, GNG4, GNG5, GNG7, GNG8, GNGT2, IQGAP1, ITPR2, ITPR3, KCNJ11, KCNS3, LEP, MARCKS, MLX, PLCB1, PLCB2, PLCB3, PPP2CA, PPP2CB, PPP2R1A, PPP2R1B, PPP2R5D, PRKAB2, PRKACA, PRKACB, PRKAG2, PRKAR1A, PRKAR1B, P…
Cell Cycle	334	43	0.991	-0.0665	0.55	0.87	0.989	0.698	1.37		C2	ATR, ATRIP, BUB1, CCNA1, CDC14A, CDC25B, CDKN1A, CDKN1B, CDKN2B, CDKN2D, CENPC, CENPJ, CENPN, CKS1B, CUL1, DSN1, E2F5, FBXO5, GINS1, GORASP1, LIN9, MAX, MCM3, NDC80, NEDD1, ORC3, POLA2, PPP2R2A, PPP2R5C, PSMA4, PSMB10, PSMB8, PSMB9, PSME1, PTTG1, RAD9A, RANGAP1, RB1, RPA2, STAG3, TINF2, TUBA1A, UBE2D1	ACD, ACTR1A, AHCTF1, AKAP9, ALMS1, ANAPC1, ANAPC10, ANAPC11, ANAPC2, ANAPC4, ANAPC5, ANAPC7, ATM, ATR, ATRIP, AURKA, AURKB, B9D2, BIRC5, BRCA1, BTRC, BUB1, BUB3, CCNA1, CCNA2, CCNB1, CCNB2, CCND1, CCND2, CCND3, CCNE1, CCNE2, CCNH, CDC14A, CDC16, CDC20, CDC23, CDC25A, CDC25B, CDC26, CDC27, CDC6, CDC7, CDCA8, CDK1, CDK2, CDK4, CDK5RAP2, CDK6, CDK7, CDKN1A, CDKN1B, CDKN2A, CDKN2B, CDKN2C, CDKN2D, CD…
Platelet homeostasis	47	6	0.982	-0.0468	0.58	0.88	0.98	0.339	2.33		C2	GNB4, KCNMB1, PDE3B, PDE9A, PPP2R5C, PTGIR	ATP2A2, ATP2A3, FGR, GNAS, GNB1, GNB2, GNB4, GNB5, GNG11, GNG12, GNG2, GNG4, GNG5, GNG7, GNG8, GNGT2, ITPR2, ITPR3, KCNMB1, KCNMB3, KCNMB4, LRP8, MAPK14, ORAI1, P2RX1, PDE1B, PDE2A, PDE3B, PDE5A, PDE6B, PDE6G, PDE9A, PECAM1, PLA2G4A, PPP2CA, PPP2CB, PPP2R1A, PPP2R1B, PPP2R5A, PPP2R5B, PPP2R5C, PPP2R5D, PPP2R5E, PTGIR, PTPN6, SLC8A1, STIM1
Neuronal System	142	18	0.975	-0.114	0.58	0.88	0.972	0.556	1.6		C2	ADCY7, CACNA1A, CACNB3, CALM1, CAMK2D, CAMK4, CHRFAM7A, GABBR1, GNB4, KCNA3, KCNJ2, KCNMB1, PANX1, PRKACB, RASGRF2, SLC38A1, STX11, VAMP1	ABAT, ACHE, ACTN2, ADCY3, ADCY4, ADCY6, ADCY7, ADCY9, AKAP5, AKAP9, ALDH2, ALDH5A1, AP2A1, AP2A2, AP2B1, AP2M1, AP2S1, ARHGEF9, BRAF, CACNA1A, CACNA2D3, CACNB1, CACNB3, CALM1, CALM2, CALM3, CAMK2D, CAMK4, CAMKK1, CHRFAM7A, CHRNA5, CHRNA7, CHRNE, COMT, CREB1, DLG1, DLG3, DNAJC5, EPB41L1, GABBR1, GABRR2, GAD1, GLS, GLS2, GLUL, GNAI1, GNAI2, GNAI3, GNAL, GNB1, GNB2, GNB4, GNB5, GNG11, GNG12, GNG2, G…
Integrin cell surface interactions	64	8	0.962	-0.118	0.6	0.89	0.956	0.393	2.02		C2	CDH1, ICAM2, ICAM3, ITGA3, ITGAE, RAPGEF3, RASGRP1, SHC1	AKT1, APBB1IP, BCAR1, BSG, CDH1, COL1A1, COL1A2, COL4A2, CRK, CSK, F11R, FBN1, FN1, GRB2, IBSP, ICAM1, ICAM2, ICAM3, ICAM4, ITGA1, ITGA11, ITGA2, ITGA2B, ITGA3, ITGA5, ITGA9, ITGAE, ITGAL, ITGAM, ITGAV, ITGAX, ITGB1, ITGB2, ITGB3, ITGB4, ITGB5, ITGB7, ITGB8, JAM2, JAM3, JAML, LAMA2, LAMA5, LAMB1, LAMB2, LAMC1, PDPK1, PECAM1, PTK2, PTPN1, RAP1A, RAP1B, RAPGEF3, RASGRP1, RASGRP2, SHC1, SOS1, SPP1, …
Circadian Clock	49	6	0.942	-0.156	0.63	0.91	0.934	0.324	2.21		C2	CUL1, ELOVL3, HELZ2, NCOA2, NOCT, RORA	ARNTL, ARNTL2, ATF2, BHLHE40, BHLHE41, BTRC, CLOCK, CPT1A, CREB1, CREBBP, CRY1, CRY2, CSNK1D, CSNK1E, CUL1, DBP, ELOVL3, EP300, FBXL3, HDAC3, HELZ2, HIF1A, MED1, MEF2C, MEF2D, NAMPT, NCOA1, NCOA2, NCOA3, NCOA6, NCOR1, NOCT, NPAS2, NR1D1, NR3C1, PER1, PER2, PPARA, RORA, RPS27A, RXRA, SERPINE1, SKP1, SMARCD3, SREBF1, TBL1X, TBL1XR1, TGS1, UBA52
Activation of the mRNA upon binding of the cap-binding complex and eIFs, and subsequent binding to 43S	58	7	0.929	-0.21	0.64	0.92	0.919	0.351	2.04		C2	EIF1AX, EIF4A2, PABPC1, RPS12, RPS16, RPS2, RPS29	EIF1AX, EIF2S1, EIF2S2, EIF2S3, EIF3A, EIF3B, EIF3C, EIF3D, EIF3E, EIF3F, EIF3FP3, EIF3G, EIF3H, EIF3I, EIF3J, EIF3K, EIF4A1, EIF4A2, EIF4B, EIF4E, EIF4EBP1, EIF4G1, EIF4H, FAU, PABPC1, RPS11, RPS12, RPS13, RPS14, RPS15, RPS15A, RPS16, RPS17, RPS18, RPS19, RPS2, RPS20, RPS21, RPS23, RPS24, RPS25, RPS26, RPS27, RPS27A, RPS28, RPS28P7, RPS29, RPS3, RPS3A, RPS4X, RPS4Y1, RPS5, RPS6, RPS7, RPS8, RPS9…
Response to elevated platelet cytosolic Ca2+	68	8	0.905	-0.302	0.67	0.94	0.892	0.368	1.88		C2	ABCC4, CALM1, LAMP2, PSAP, SERPING1, SRGN, TIMP1, TMSB4X	A2M, ABCC4, ACTN1, ACTN2, ACTN4, ALDOA, APP, BRPF3, CALM1, CALM2, CALM3, CALU, CAP1, CD36, CD63, CD9, CFD, CFL1, CLU, EGF, F13A1, F5, F8, FN1, HABP4, HGF, HSPA5, ITGA2B, ITGB3, LAMP2, MMRN1, PDGFA, PDGFB, PECAM1, PF4, PFN1, PLEK, PPBP, PPIA, PPIAP22, PRKCA, PRKCB, PROS1, PSAP, SCG3, SELP, SERPINA1, SERPINE1, SERPINF2, SERPING1, SOD1, SPARC, SRGN, STX4, STXBP3, TGFB1, TGFB3, THBS1, TIMP1, TLN1, TM…
Sphingolipid metabolism	52	6	0.888	-0.313	0.68	0.94	0.873	0.304	2.05		C2	ASAH2, CSNK1G2, PSAP, SGPP1, SMPD3, SPTLC2	ACER2, ACER3, ARSA, ARSB, ARSG, ARSK, ASAH1, ASAH2, CERK, CERS2, CERS4, CERS5, CERS6, CSNK1G2, CTSA, DEGS1, GALC, GBA, GBA2, GLA, GLB1, GM2A, HEXA, HEXB, KDSR, NEU1, NEU3, NEU4, OSBP, PLPP1, PLPP3, PPM1L, PSAP, SGMS1, SGMS2, SGPL1, SGPP1, SGPP2, SMPD1, SMPD2, SMPD3, SMPD4, SPHK1, SPHK2, SPTLC1, SPTLC2, STS, SUMF1, SUMF2, UGCG, VAPA, VAPB
Signaling by NOTCH1	62	7	0.869	-0.4	0.71	0.94	0.852	0.327	1.88		C2	CUL1, HDAC6, KAT2A, KAT2B, PSEN2, RBX1, TLE4	ADAM10, ADAM17, APH1A, APH1B, ARRB1, ARRB2, CCNC, CDK8, CREBBP, CUL1, DLL1, DNER, DTX1, DTX2, DTX4, EP300, FBXW7, HDAC1, HDAC10, HDAC11, HDAC2, HDAC3, HDAC4, HDAC5, HDAC6, HDAC7, HDAC8, HDAC9, HES1, HEY1, HIF1A, JAG1, JAG2, KAT2A, KAT2B, MAML1, MAML2, MAML3, MAMLD1, MIB1, MIB2, MYC, NCOR1, NCOR2, NCSTN, NEURL1, NUMB, PSEN1, PSEN2, PSENEN, RBPJ, RBX1, RPS27A, SKP1, SNW1, TBL1X, TBL1XR1, TLE1, TLE2…
Fatty acid, triacylglycerol, and ketone body metabolism	144	17	0.908	-0.427	0.7	0.94	0.895	0.504	1.5		C2	AGPAT3, AGPAT5, DECR1, ELOVL3, ELOVL5, FDFT1, GPD2, HELZ2, HMGCS1, LPIN2, MED25, MED7, NCOA2, OXCT1, PRKAB2, RORA, TIAM2	ABCA1, ABCB4, ACACA, ACACB, ACADM, ACADS, ACADVL, ACAT1, ACLY, ACOX1, ACSL1, ACSL3, ACSL4, ACSL5, ACSL6, AGPAT1, AGPAT2, AGPAT3, AGPAT4, AGPAT5, ALAS1, ANGPTL4, ANKRD1, ARNTL, BDH1, CCNC, CD36, CDK19, CDK8, CLOCK, CPT1A, CPT2, CREBBP, CYP1A1, DECR1, DGAT1, DGAT2, ECHS1, ECI1, ELOVL1, ELOVL3, ELOVL5, ELOVL6, ELOVL7, EP300, ESRRA, FADS1, FASN, FDFT1, FHL2, G0S2, GK, GLIPR1, GPAM, GPAT2, GPAT3, GPAT…
Signaling by SCF-KIT	72	8	0.855	-0.477	0.73	0.95	0.836	0.346	1.75		C2	CDKN1A, CDKN1B, GRAP2, LCK, RICTOR, SOCS1, STAT3, STAT5A	AKT1, AKT1S1, AKT2, AKT3, BAD, CASP9, CBL, CDK1, CDKN1A, CDKN1B, CHEK1, CHUK, CREB1, FER, FES, FOXO1, FOXO3, FOXO4, FYN, GAB2, GRAP, GRAP2, GRB10, GRB2, GSK3A, HRAS, JAK2, KIT, KITLG, KRAS, LCK, LYN, MAP2K1, MAP2K2, MAPK1, MAPK3, MAPKAP1, MDM2, MLST8, MMP9, MTOR, NR4A1, NRAS, PDPK1, PHLPP1, PIK3CA, PIK3R1, PIK3R3, PRKCA, PTEN, PTPN6, RAC1, RAF1, RICTOR, RPS6KB2, SH2B2, SH2B3, SOCS1, SOCS6, SOS1, …
trans-Golgi Network Vesicle Budding	56	6	0.824	-0.509	0.75	0.95	0.803	0.281	1.88		C2	BLOC1S3, CTSZ, DNAJC6, NAPA, NECAP1, SNX2	AP1B1, AP1G1, AP1M1, AP1S1, AP1S2, AP3B1, AP3S1, AP4B1, AP4E1, ARF1, ARRB1, BLOC1S1, BLOC1S3, BLOC1S4, BLOC1S6, CLTA, CLTC, CPD, CTSZ, DNAJC6, DNASE2, DNM2, DTNBP1, FTH1, FTL, GAK, GBF1, GNS, HIP1R, HSPA8, IGF2R, M6PR, NAPA, NECAP1, OCRL, PICALM, PIK3C2A, PUM1, RAB5C, SH3D19, SNAP23, SNAPIN, SNX2, SNX5, SNX9, SORT1, STX4, TBC1D8B, TFRC, TGOLN2, TPD52, TXNDC5, VAMP2, VAMP7, VAMP8, YIPF6
Phospholipid metabolism	156	18	0.888	-0.544	0.74	0.95	0.872	0.501	1.43		C2	AGPAT3, AGPAT5, ASAH2, CDS2, CSNK1G2, INPP4B, LPIN2, MBOAT1, MTM1, MTMR1, PI4K2B, PLD4, PSAP, SELENOI, SGPP1, SLC44A2, SMPD3, SPTLC2	ACER2, ACER3, ACHE, AGPAT1, AGPAT2, AGPAT3, AGPAT4, AGPAT5, ARF1, ARF3, ARSA, ARSB, ARSG, ARSK, ASAH1, ASAH2, CDIPT, CDS1, CDS2, CEPT1, CERK, CERS2, CERS4, CERS5, CERS6, CHKA, CHPT1, CRLS1, CSNK1G2, CTSA, DEGS1, DGAT1, DGAT2, ETNK1, ETNK2, FIG4, GALC, GBA, GBA2, GLA, GLB1, GM2A, GNPAT, GPAM, GPAT2, GPAT3, GPAT4, GPCPD1, GPD1L, HADHA, HADHB, HEXA, HEXB, INPP4B, INPP5E, INPP5K, INPPL1, KDSR, LCLAT1…
Unfolded Protein Response	74	8	0.832	-0.56	0.76	0.96	0.811	0.336	1.7		C2	ATF3, DCP2, EDEM1, ERN1, EXOSC9, PDIA6, SHC1, XBP1	ACADVL, ADD1, ARFGAP1, ATF3, ATF4, ATF4P3, ATF6, ATP6V0D1, CALR, CCL2, CTDSP2, CUL7, CXCL8, CXXC1, DCP2, DCTN1, DDIT3, DDX11, DDX12P, DIS3, DNAJB11, DNAJB9, DNAJC3, EDEM1, EIF2AK3, EIF2S1, ERN1, EXOSC1, EXOSC2, EXOSC3, EXOSC4, EXOSC5, EXOSC6, EXOSC7, EXOSC8, EXOSC9, EXTL3, FKBP14, GOSR2, GSK3A, HDGF, HERPUD1, HSP90B1, HSPA5, HYOU1, KHSRP, KLHDC3, LMNA, MBTPS1, MBTPS2, MYDGF, NFYA, NFYB, PARN, PDI…
Opioid Signalling	58	6	0.796	-0.602	0.78	0.97	0.772	0.27	1.8		C2	ADCY7, CALM1, CAMK4, GNB4, PDE4B, PRKACB	ADCY3, ADCY4, ADCY6, ADCY7, ADCY9, CALM1, CALM2, CALM3, CAMK4, CDK5, CREB1, GNAI1, GNAI2, GNAI3, GNAL, GNAO1, GNAZ, GNB1, GNB2, GNB4, GNB5, GNG11, GNG12, GNG2, GNG4, GNG5, GNG7, GNG8, GNGT2, GRK2, ITPR2, ITPR3, MAPK1, PDE1B, PDE4B, PDE4D, PLA2G4A, PLCB1, PLCB2, PLCB3, POMC, PPP1CA, PPP2CA, PPP2CB, PPP2R1A, PPP2R1B, PPP2R5D, PPP3CA, PPP3CB, PPP3R1, PRKACA, PRKACB, PRKAR1A, PRKAR1B, PRKAR2A, PRKAR2…
L1CAM interactions	61	6	0.757	-0.735	0.82	1	0.73	0.256	1.7		C2	ANK3, CD24, EZR, PAK1, RPS6KA4, RPS6KA5	ALCAM, ANK1, ANK3, AP2A1, AP2A2, AP2B1, AP2M1, AP2S1, CD24, CLTA, CLTC, CSNK2A1, CSNK2A2, CSNK2B, DLG1, DLG3, DNM1, DNM2, DPYSL2, EZR, FGFR1, ITGA1, ITGA2, ITGA2B, ITGA5, ITGA9, ITGAV, ITGB1, ITGB3, L1CAM, LAMB1, LAMC1, MAP2K1, MAP2K2, MAPK1, MAPK3, MSN, NCAM1, NRCAM, NRP1, NRP2, NUMB, PAK1, RAC1, RANBP9, RDX, RPS6KA1, RPS6KA2, RPS6KA3, RPS6KA4, RPS6KA5, SCN1B, SCN8A, SDCBP, SHTN1, SPTA1, SPTAN1,…
Metabolism of nucleotides	62	6	0.745	-0.779	0.83	1	0.716	0.252	1.66		C2	DCK, GART, GMPR, IMPDH2, NT5C2, NT5C3A	ADA, ADAL, ADK, ADSL, AK1, AK2, AK5, AMPD2, AMPD3, APRT, ATIC, CAD, CAT, CDA, CMPK1, CTPS1, CTPS2, DCK, DCTD, DGUOK, DHODH, DPYD, DPYS, DTYMK, DUT, GART, GLRX, GMPR, GMPR2, GMPS, GPX1, GSR, GUK1, HPRT1, IMPDH1, IMPDH2, NME1, NME2, NME4, NT5C, NT5C2, NT5C3A, NT5E, NT5M, PAICS, PFAS, PNP, PPAT, RRM1, RRM2, RRM2B, TK1, TK2, TXN, TXNRD1, TYMP, TYMS, UCK1, UCK2, UMPS, UPB1, UPP1
Metabolism of amino acids and derivatives	140	15	0.824	-0.807	0.82	1	0.802	0.435	1.38		C2	AMD1, BCKDHB, CKB, CNDP2, GATM, IDO2, KMO, MAT2A, MAT2B, PAOX, PSMA4, PSMB10, PSMB8, PSMB9, PSME1	AASS, ACAD8, ACADSB, ACAT1, ADI1, AFMID, AGMAT, AHCY, ALDH18A1, ALDH4A1, ALDH6A1, ALDH7A1, ALDH9A1, AMD1, AMDHD1, APIP, ARG2, ASL, AUH, AZIN1, AZIN2, BCAT1, BCAT2, BCKDHB, CBS, CKB, CNDP2, CSAD, CTH, DBT, DLD, DLST, ENOPH1, ETHE1, FAH, GAMT, GATM, GCDH, GCLC, GCLM, GLS, GLS2, GLUD1, GLUL, GOT1, GOT2, GPT2, GRHPR, GSTZ1, HAAO, HAL, HIBADH, HIBCH, HPD, HSD17B10, IDO1, IDO2, INHBA, INHBB, IVD, KMO, …
Diabetes pathways	107	11	0.791	-0.838	0.84	1	0.766	0.369	1.44		C2	ATF3, DCP2, EDEM1, ERN1, EXOC2, EXOC6, EXOSC9, IGFBP4, PDIA6, SHC1, XBP1	ACADVL, ADD1, ARFGAP1, ATF3, ATF4, ATF4P3, ATF6, ATP6V0D1, CALR, CCL2, CTDSP2, CUL7, CXCL8, CXXC1, DCP2, DCTN1, DDIT3, DDX11, DDX12P, DIS3, DNAJB11, DNAJB9, DNAJC3, EDEM1, EIF2AK3, EIF2S1, ERN1, ERO1A, EXOC1, EXOC2, EXOC3, EXOC4, EXOC5, EXOC6, EXOC8, EXOSC1, EXOSC2, EXOSC3, EXOSC4, EXOSC5, EXOSC6, EXOSC7, EXOSC8, EXOSC9, EXTL3, FKBP14, GOSR2, GSK3A, HDGF, HERPUD1, HSP90B1, HSPA5, HYOU1, IGF2BP1, …
Transcriptional Regulation of White Adipocyte Differentiation	64	6	0.721	-0.863	0.86	1	0.692	0.243	1.6		C2	HELZ2, MED25, MED7, NCOA2, RELA, TNF	ANGPTL4, CCNC, CCND3, CD36, CDK19, CDK4, CDK8, CEBPB, CEBPD, CREBBP, EBF1, EGR2, EP300, FABP4, HDAC3, HELZ2, KLF4, KLF5, LEP, LPL, MED1, MED10, MED11, MED12, MED13L, MED14, MED15, MED16, MED17, MED18, MED19, MED20, MED21, MED22, MED23, MED24, MED25, MED26, MED27, MED29, MED30, MED31, MED4, MED6, MED7, MED8, MED9, NCOA1, NCOA2, NCOA3, NCOA6, NCOR1, NCOR2, PPARA, PPARG, RELA, RXRA, SMARCD3, SREBF1,…
Platelet activation, signaling and aggregation	162	17	0.808	-0.952	0.86	1	0.783	0.443	1.3		C2	ABCC4, CALM1, DGKE, GNA13, GNB4, LAMP2, LCK, PRKCE, PRKCQ, PSAP, RAPGEF3, RASGRP1, SERPING1, SHC1, SRGN, TIMP1, TMSB4X	A2M, ABCC4, ACTN1, ACTN2, ACTN4, AKT1, AKT2, AKT3, ALDOA, APBB1IP, APP, ARRB1, ARRB2, BCAR1, BRPF3, CALM1, CALM2, CALM3, CALU, CAP1, CD36, CD63, CD9, CDC42, CFD, CFL1, CLU, COL1A1, COL1A2, CRK, CSK, DAGLA, DAGLB, DGKA, DGKD, DGKE, DGKG, DGKH, DGKQ, EGF, F13A1, F2R, F5, F8, FCER1G, FN1, FYN, GNA11, GNA12, GNA13, GNA15, GNAI1, GNAI2, GNAI3, GNAQ, GNB1, GNB2, GNB4, GNB5, GNG11, GNG12, GNG2, GNG4, GN…
DNA Repair	102	10	0.754	-0.962	0.87	1	0.726	0.336	1.4		C2	ATR, BRIP1, DDB2, FANCF, FANCL, MUTYH, NBN, RPA2, USP1, ZBTB32	ALKBH2, ALKBH3, APEX1, ATM, ATR, BRCA1, BRCA2, BRIP1, CCNH, CDK7, DDB1, DDB2, ERCC1, ERCC2, ERCC3, ERCC4, ERCC5, ERCC6, ERCC8, FAAP100, FAAP24, FANCA, FANCB, FANCC, FANCD2, FANCE, FANCF, FANCG, FANCL, FANCM, FEN1, GTF2H1, GTF2H2, GTF2H2B, GTF2H3, LIG1, LIG3, LIG4, MAD2L2, MBD4, MDC1, MGMT, MNAT1, MPG, MRE11, MUTYH, NBN, NTHL1, OGG1, PALB2, PCNA, POLB, POLD1, POLD2, POLD3, POLD4, POLE, POLH, POLR2…
Chromosome Maintenance	67	6	0.689	-0.986	0.88	1	0.657	0.232	1.52		C2	ATR, CENPN, POLA2, RPA2, STAG3, TINF2	ACD, ATR, BRCA1, CENPA, CENPH, CENPI, CENPK, CENPN, CENPO, CENPP, CENPQ, CENPU, DIDO1, DKC1, DNA2, FEN1, HSPA2, ITGB3BP, KNL1, LIG1, LMNA, LMNB1, MIS18A, MIS18BP1, NHP2, NPM1, NPM1P39, PCNA, POLA1, POLA2, POLD1, POLD2, POLD3, POLD4, POLE, POT1, PRIM1, PRIM2, RAD21, RBBP4, RBBP7, REC8, RFC2, RFC3, RFC4, RFC5, RPA1, RPA2, RPA3, RSF1, RUVBL1, RUVBL2, SMARCA5, SMC1A, SMC3, STAG1, STAG2, STAG3, SUN2, …
Post-translational protein modification	141	14	0.764	-1.09	0.89	1	0.736	0.39	1.28		C2	B3GNT2, C1GALT1, C1GALT1C1, EDEM1, GALNT10, GALNT3, GCNT1, GCNT4, MGAT2, MGAT3, MGAT4A, PDIA3, PGAP1, ST6GAL1	ALG1, ALG10, ALG10B, ALG11, ALG12, ALG13, ALG14, ALG2, ALG3, ALG5, ALG6, ALG8, ALG9, ARSA, ARSB, ARSG, ARSK, B3GNT2, B3GNT4, B3GNT5, B3GNT7, B3GNT8, B3GNT9, B3GNTL1, B4GALT1, B4GALT2, B4GALT3, B4GALT4, B4GALT5, B4GALT6, C1GALT1, C1GALT1C1, CALR, CANX, DAD1, DDOST, DHPS, DOHH, DOLK, DOLPP1, DPAGT1, DPM1, DPM2, DPM3, EDEM1, EDEM2, EDEM3, EIF5A, EIF5A2, FURIN, FUT8, GALNT1, GALNT10, GALNT11, GALNT12…
PPARA Activates Gene Expression	88	8	0.7	-1.09	0.9	1	0.668	0.278	1.38		C2	FDFT1, HELZ2, HMGCS1, MED25, MED7, NCOA2, RORA, TIAM2	ABCA1, ABCB4, ACADM, ACOX1, ACSL1, ALAS1, ANGPTL4, ANKRD1, ARNTL, CCNC, CD36, CDK19, CDK8, CLOCK, CPT1A, CPT2, CREBBP, CYP1A1, EP300, ESRRA, FADS1, FDFT1, FHL2, G0S2, GLIPR1, GRHL1, HDAC3, HELZ2, HMGCR, HMGCS1, ME1, MED1, MED10, MED11, MED12, MED13L, MED14, MED15, MED16, MED17, MED18, MED19, MED20, MED21, MED22, MED23, MED24, MED25, MED26, MED27, MED29, MED30, MED31, MED4, MED6, MED7, MED8, MED9,…
Metabolism of lipids and lipoproteins	362	40	0.85	-1.12	0.89	1	0.828	0.578	1.16		C2	ABCD1, AGPAT3, AGPAT5, ASAH2, CDS2, CSNK1G2, DECR1, ELOVL3, ELOVL5, FDFT1, GGPS1, GPD2, HELZ2, HMGCS1, INPP4B, LPIN2, LSS, MBOAT1, MED25, MED7, MTM1, MTMR1, NCOA2, OXCT1, PHYH, PI4K2B, PLD4, PRKAB2, PRKACB, PSAP, RORA, SELENOI, SGPP1, SLC44A2, SMPD3, SPTLC2, SRD5A1, STARD4, STARD5, TIAM2	A2M, ABCA1, ABCB4, ABCC3, ABCD1, ABCG1, ABHD5, ACAA1, ACACA, ACACB, ACADM, ACADS, ACADVL, ACAT1, ACER2, ACER3, ACHE, ACLY, ACOT8, ACOX1, ACOX2, ACOX3, ACSL1, ACSL3, ACSL4, ACSL5, ACSL6, AGPAT1, AGPAT2, AGPAT3, AGPAT4, AGPAT5, AGPS, AKR1B1, ALAS1, AMACR, ANGPTL4, ANKRD1, APOE, ARF1, ARF3, ARNTL, ARSA, ARSB, ARSG, ARSK, ASAH1, ASAH2, BDH1, BMP1, CAV1, CCNC, CD36, CDIPT, CDK19, CDK8, CDS1, CDS2, CEP…
Mitotic Prometaphase	80	7	0.673	-1.13	0.91	1	0.641	0.248	1.39		C2	BUB1, CENPC, CENPN, DSN1, NDC80, PPP2R5C, RANGAP1	AHCTF1, AURKB, B9D2, BIRC5, BUB1, BUB3, CDC20, CDCA8, CENPA, CENPC, CENPH, CENPI, CENPK, CENPL, CENPM, CENPN, CENPO, CENPP, CENPQ, CENPS, CENPT, CENPU, CKAP5, CLASP1, CLIP1, DSN1, INCENP, ITGB3BP, KIF18A, KIF2A, KIF2C, KNL1, KNTC1, MAD1L1, MAD2L1, MAPRE1, MIS12, NDC80, NDEL1, NSL1, NUDC, NUF2, NUP107, NUP133, NUP37, NUP43, NUP85, PAFAH1B1, PLK1, PMF1, PPP1CC, PPP2CA, PPP2CB, PPP2R1A, PPP2R1B, PPP…
Metabolism of mRNA	215	22	0.787	-1.21	0.91	1	0.76	0.464	1.19		C2	DCP1A, DCP2, EIF4A2, EXOSC9, LSM2, PABPC1, PATL1, PPP2R2A, PSMA4, PSMB10, PSMB8, PSMB9, PSME1, RPL12, RPL28, RPS12, RPS16, RPS2, RPS29, TNFSF13, TNPO1, XRN1	AKT1, ANP32A, CASC3, CNOT10, CNOT11, CNOT2, CNOT3, CNOT4, CNOT6, CNOT7, CNOT8, CNOT9, DCP1A, DCP1B, DCP2, DCPS, DDX6, DIS3, EDC3, EDC4, EIF4A1, EIF4A2, EIF4A3, EIF4B, EIF4E, EIF4G1, ELAVL1, ETF1, EXOSC1, EXOSC2, EXOSC3, EXOSC4, EXOSC5, EXOSC6, EXOSC7, EXOSC8, EXOSC9, FAM153A, FAU, GSPT2, HNRNPD, HSPA1B, HSPA8, HSPB1, KHSRP, LSM1, LSM2, LSM3, LSM4, LSM5, LSM6, MAGOH, MAPK11, MAPK14, MAPKAPK2, NCBP…
RNA Polymerase II Transcription	101	9	0.686	-1.23	0.92	1	0.653	0.289	1.3		C2	CSTF3, GTF2B, GTF2E2, LSM10, NFX1, SRSF4, SRSF5, SRSF7, TAF4B	ALYREF, CCNH, CCNT1, CCNT2, CDC40, CDK7, CDK9, CLP1, CPSF1, CPSF2, CPSF3, CPSF7, CSTF1, CSTF2, CSTF3, CTDP1, DHX38, ELL, ELOA, ELOB, ELOC, ERCC2, ERCC3, GTF2A1, GTF2A2, GTF2B, GTF2E1, GTF2E2, GTF2F1, GTF2F2, GTF2H1, GTF2H2, GTF2H2B, GTF2H3, LSM10, LSM11, MAGOH, MNAT1, NCBP1, NCBP2, NELFA, NELFB, NELFCD, NELFE, NFX1, NUDT21, PABPN1, PAPOLA, PCF11, POLR2A, POLR2B, POLR2C, POLR2D, POLR2E, POLR2F, PO…
Signaling by NOTCH	93	8	0.662	-1.26	0.93	1	0.629	0.262	1.3		C2	CUL1, HDAC6, KAT2A, KAT2B, MOV10, PSEN2, RBX1, TLE4	ADAM10, ADAM17, AGO1, AGO2, AGO3, AGO4, APH1A, APH1B, ARRB1, ARRB2, ATP2A2, ATP2A3, B4GALT1, CCNC, CCND1, CDK8, CREBBP, CUL1, DLL1, DNER, DTX1, DTX2, DTX4, E2F1, E2F3, EP300, FBXW7, FURIN, HDAC1, HDAC10, HDAC11, HDAC2, HDAC3, HDAC4, HDAC5, HDAC6, HDAC7, HDAC8, HDAC9, HES1, HEY1, HIF1A, JAG1, JAG2, JUN, KAT2A, KAT2B, LFNG, MAML1, MAML2, MAML3, MAMLD1, MFNG, MIB1, MIB2, MOV10, MYC, NCOR1, NCOR2, NC…
Asparagine N-linked glycosylation	76	6	0.608	-1.33	0.94	1	0.572	0.203	1.31		C2	EDEM1, MGAT2, MGAT3, MGAT4A, PDIA3, ST6GAL1	ALG1, ALG10, ALG10B, ALG11, ALG12, ALG13, ALG14, ALG2, ALG3, ALG5, ALG6, ALG8, ALG9, B4GALT1, B4GALT2, B4GALT3, B4GALT4, B4GALT5, B4GALT6, CALR, CANX, DAD1, DDOST, DOLK, DOLPP1, DPAGT1, DPM1, DPM2, DPM3, EDEM1, EDEM2, EDEM3, FUT8, GANAB, GFPT2, GMPPA, GMPPB, GNPNAT1, LMAN1, MAN1A1, MAN1A2, MAN1B1, MAN1C1, MAN2A1, MANEA, MCFD2, MGAT1, MGAT2, MGAT3, MGAT4A, MGAT4B, MGAT5, MLEC, MOGS, MPI, PDIA3, PG…
Transcription	144	13	0.695	-1.42	0.95	1	0.662	0.343	1.18		C2	CSTF3, GTF2B, GTF2E2, KAT2B, LSM10, NFX1, SRSF4, SRSF5, SRSF7, SSB, TAF1B, TAF4B, UBTF	ALYREF, BRF1, BRF2, CAVIN1, CBX3, CCNH, CCNT1, CCNT2, CDC40, CDK7, CDK9, CLP1, CPSF1, CPSF2, CPSF3, CPSF7, CSTF1, CSTF2, CSTF3, CTDP1, DHX38, EHMT2, ELL, ELOA, ELOB, ELOC, ERCC2, ERCC3, ERCC6, GTF2A1, GTF2A2, GTF2B, GTF2E1, GTF2E2, GTF2F1, GTF2F2, GTF2H1, GTF2H2, GTF2H2B, GTF2H3, GTF3C2, GTF3C3, GTF3C4, GTF3C5, KAT2B, LSM10, LSM11, MAGOH, MAPK3, MBD2, MNAT1, MTERF1, NCBP1, NCBP2, NELFA, NELFB, NE…
Membrane Trafficking	110	9	0.63	-1.51	0.96	1	0.595	0.264	1.18		C2	BLOC1S3, CHMP5, CTSZ, DNAJC6, GJA3, GJA4, NAPA, NECAP1, SNX2	AP1B1, AP1G1, AP1M1, AP1S1, AP1S2, AP2M1, AP3B1, AP3S1, AP4B1, AP4E1, ARCN1, ARF1, ARFGAP1, ARRB1, BLOC1S1, BLOC1S3, BLOC1S4, BLOC1S6, CHMP2A, CHMP2B, CHMP3, CHMP4A, CHMP4B, CHMP5, CHMP6, CHMP7, CLTA, CLTB, CLTC, CLTCL1, COPA, COPB1, COPB2, COPE, COPG1, COPZ1, CPD, CTSZ, DAB2, DNAJC6, DNASE2, DNM1, DNM2, DTNBP1, FTH1, FTL, GAK, GBF1, GJA1, GJA3, GJA4, GJB2, GJC2, GNS, HGS, HIP1R, HSPA8, IGF2R, M6…
3' -UTR-mediated translational regulation	112	9	0.618	-1.57	0.96	1	0.583	0.259	1.15		C2	EIF1AX, EIF4A2, PABPC1, RPL12, RPL28, RPS12, RPS16, RPS2, RPS29	EIF1AX, EIF2S1, EIF2S2, EIF2S3, EIF3A, EIF3B, EIF3C, EIF3D, EIF3E, EIF3F, EIF3FP3, EIF3G, EIF3H, EIF3I, EIF3J, EIF3K, EIF4A1, EIF4A2, EIF4B, EIF4E, EIF4G1, EIF4H, FAM153A, FAU, PABPC1, RPL10, RPL10A, RPL10P16, RPL10P9, RPL11, RPL12, RPL13, RPL13A, RPL14, RPL15, RPL17, RPL18, RPL18A, RPL19, RPL21, RPL21P16, RPL21P75, RPL22, RPL23, RPL23A, RPL23AP42, RPL24, RPL26, RPL26L1, RPL27, RPL27A, RPL28, RPL…
Transmembrane transport of small molecules	240	23	0.737	-1.59	0.96	1	0.706	0.437	1.09		C2	ABCB10, ABCC4, ABCD1, ABCD2, ADCY7, ATP10A, ATP6V0E1, ATP6V1H, ATP8A1, GNB4, NUP205, NUP62, NUP93, PEX3, PRKACB, SLC15A4, SLC22A16, SLC29A1, SLC2A12, SLC38A1, SLC38A5, SLC40A1, SLC44A2	AAAS, ABCA2, ABCA3, ABCA6, ABCA7, ABCB1, ABCB10, ABCC1, ABCC11, ABCC2, ABCC3, ABCC4, ABCC5, ABCC6, ABCD1, ABCD2, ABCD3, ABCG1, ABCG2, ADCY3, ADCY4, ADCY6, ADCY7, ADCY9, AQP3, AQP9, ARHGEF9, ATP10A, ATP10D, ATP11A, ATP11B, ATP11C, ATP1A1, ATP1B1, ATP1B2, ATP1B3, ATP2A2, ATP2A3, ATP2C1, ATP6V0A2, ATP6V0B, ATP6V0C, ATP6V0D1, ATP6V0D2, ATP6V0E1, ATP6V1A, ATP6V1B2, ATP6V1C1, ATP6V1C2, ATP6V1D, ATP6V1E…
Metabolism of RNA	259	25	0.743	-1.61	0.96	1	0.711	0.45	1.08		C2	DCP1A, DCP2, EIF4A2, EXOSC9, LSM2, NUP205, NUP62, NUP93, PABPC1, PATL1, PPP2R2A, PSMA4, PSMB10, PSMB8, PSMB9, PSME1, RPL12, RPL28, RPS12, RPS16, RPS2, RPS29, TNFSF13, TNPO1, XRN1	AAAS, AKT1, ANP32A, CASC3, CLNS1A, CNOT10, CNOT11, CNOT2, CNOT3, CNOT4, CNOT6, CNOT7, CNOT8, CNOT9, DCP1A, DCP1B, DCP2, DCPS, DDX20, DDX6, DIS3, EDC3, EDC4, EIF4A1, EIF4A2, EIF4A3, EIF4B, EIF4E, EIF4G1, ELAVL1, ETF1, EXOSC1, EXOSC2, EXOSC3, EXOSC4, EXOSC5, EXOSC6, EXOSC7, EXOSC8, EXOSC9, FAM153A, FAU, GEMIN2, GEMIN4, GEMIN5, GEMIN6, GEMIN7, GSPT2, HNRNPD, HSPA1B, HSPA8, HSPB1, KHSRP, LSM1, LSM2, …
HIV Life Cycle	114	9	0.608	-1.63	0.97	1	0.572	0.254	1.13		C2	CCR5, CD4, GTF2B, GTF2E2, NUP205, NUP62, NUP93, RANGAP1, TAF4B	AAAS, BANF1, CCNH, CCNT1, CCNT2, CCR5, CD4, CDK7, CDK9, CTDP1, CXCR4, ELL, ELOA, ELOB, ELOC, ERCC2, ERCC3, FEN1, GTF2A1, GTF2A2, GTF2B, GTF2E1, GTF2E2, GTF2F1, GTF2F2, GTF2H1, GTF2H2, GTF2H2B, GTF2H3, HMGA1, LIG1, LIG4, MNAT1, NCBP1, NCBP2, NELFA, NELFB, NELFCD, NELFE, NMT1, NMT2, NUP107, NUP133, NUP153, NUP155, NUP188, NUP205, NUP210, NUP214, NUP35, NUP37, NUP43, NUP50, NUP54, NUP58, NUP62, NUP8…
Mitotic G2-G2/M phases	76	5	0.506	-1.67	0.98	1	0.47	0.148	1.15		C2	CCNA1, CDC25B, CENPJ, NEDD1, TUBA1A	ACTR1A, AKAP9, ALMS1, CCNA1, CCNA2, CCNB1, CCNB2, CCNH, CDC25A, CDC25B, CDK1, CDK2, CDK5RAP2, CDK7, CENPJ, CEP131, CEP135, CEP164, CEP192, CEP250, CEP290, CEP41, CEP57, CEP63, CEP70, CEP72, CEP76, CETN2, CKAP5, CLASP1, CNTRL, CSNK1D, CSNK1E, DCTN1, DCTN2, DCTN3, DYNC1H1, DYNC1I2, DYNLL1, E2F1, E2F3, FGFR1OP, HAUS2, HSP90AA1, MAPRE1, MNAT1, NEDD1, NINL, NUMA1, OFD1, PAFAH1B1, PCM1, PCNT, PKMYT1, P…
Glycosaminoglycan metabolism	77	5	0.5	-1.7	0.98	1	0.463	0.146	1.13		C2	B3GNT2, CHST12, EXT1, EXT2, HPSE	ABCC5, AGRN, ARSB, B3GALT6, B3GAT1, B3GAT2, B3GAT3, B3GNT2, B3GNT4, B3GNT7, B4GALT1, B4GALT2, B4GALT3, B4GALT4, B4GALT5, B4GALT6, B4GALT7, B4GAT1, CD44, CHPF, CHPF2, CHST11, CHST12, CHST13, CHST14, CHST15, CHST2, CHST3, CHST7, CHSY1, CSGALNACT1, CSGALNACT2, CSPG4, DSE, EXT1, EXT2, GLB1, GLCE, GNS, GPC1, GPC2, GPC4, GUSB, GXYLT1, GXYLT2, HAS1, HAS3, HEXA, HEXB, HMMR, HPSE, HS2ST1, HS3ST1, HS3ST2, …
Signaling by Insulin receptor	77	5	0.5	-1.7	0.98	1	0.463	0.146	1.13		C2	ATP6V0E1, ATP6V1H, PDE3B, PRKAB2, SHC1	AKT2, ATP6V0A2, ATP6V0B, ATP6V0C, ATP6V0D1, ATP6V0D2, ATP6V0E1, ATP6V1A, ATP6V1B2, ATP6V1C1, ATP6V1C2, ATP6V1D, ATP6V1E1, ATP6V1E2, ATP6V1F, ATP6V1G1, ATP6V1G2, ATP6V1H, CAB39, CAB39L, CDK1, CRK, DOK1, EEF2K, EIF4B, EIF4E, EIF4EBP1, EIF4G1, FGF2, FGF9, FGFR1, FRS2, GAB1, GRB10, GRB2, HRAS, INSR, IRS1, IRS2, KL, KRAS, MAP2K1, MAP2K2, MAPK1, MAPK3, MLST8, MTOR, NRAS, PDE3B, PDPK1, PIK3C3, PIK3CA, P…
MHC class II antigen presentation	78	5	0.493	-1.73	0.98	1	0.457	0.144	1.12		C2	CTSO, HLA-DOB, HLA-DQA2, KIF22, OSBPL1A	ACTR1A, ACTR1B, AP1B1, AP1G1, AP1M1, AP1S1, AP1S2, AP2A1, AP2A2, AP2B1, AP2M1, AP2S1, ARF1, CANX, CD74, CLTA, CLTC, CTSA, CTSB, CTSC, CTSD, CTSF, CTSH, CTSK, CTSL, CTSO, CTSS, DCTN1, DCTN2, DCTN3, DCTN4, DCTN5, DCTN6, DNM1, DNM2, DYNC1H1, DYNC1I1, DYNC1I2, DYNC1LI2, DYNC2H1, DYNC2LI1, DYNLL1, DYNLL2, HLA-DMA, HLA-DMB, HLA-DOA, HLA-DOB, HLA-DPA1, HLA-DPB1, HLA-DQA1, HLA-DQA2, HLA-DRB1, HLA-DRB5, K…
Influenza Life Cycle	140	11	0.605	-1.82	0.98	1	0.568	0.276	1.05		C2	GRSF1, KPNB1, NUP205, NUP62, NUP93, RPL12, RPL28, RPS12, RPS16, RPS2, RPS29	AAAS, CALR, CANX, CLTA, CLTC, DNAJC3, FAM153A, FAU, GRSF1, GTF2F1, GTF2F2, HSP90AA1, HSPA1B, IPO5, KPNA1, KPNB1, NUP107, NUP133, NUP153, NUP155, NUP188, NUP205, NUP210, NUP214, NUP35, NUP37, NUP43, NUP50, NUP54, NUP58, NUP62, NUP85, NUP88, NUP93, POLR2A, POLR2B, POLR2C, POLR2D, POLR2E, POLR2F, POLR2G, POLR2H, POLR2I, POLR2J, POLR2K, POLR2L, POM121, RAE1, RAN, RANBP2, RPL10, RPL10A, RPL10P16, RPL1…
Nonsense Mediated Decay Enhanced by the Exon Junction Complex	112	8	0.55	-1.85	0.98	1	0.513	0.215	1.05		C2	PABPC1, PPP2R2A, RPL12, RPL28, RPS12, RPS16, RPS2, RPS29	CASC3, EIF4A3, EIF4G1, ETF1, FAM153A, FAU, GSPT2, MAGOH, NCBP1, NCBP2, PABPC1, PPP2CA, PPP2R1A, PPP2R2A, RBM8A, RNPS1, RPL10, RPL10A, RPL10P16, RPL10P9, RPL11, RPL12, RPL13, RPL13A, RPL14, RPL15, RPL17, RPL18, RPL18A, RPL19, RPL21, RPL21P16, RPL21P75, RPL22, RPL23, RPL23A, RPL23AP42, RPL24, RPL26, RPL26L1, RPL27, RPL27A, RPL28, RPL29, RPL3, RPL30, RPL31, RPL32, RPL34, RPL35, RPL35A, RPL36, RPL36A…
SLC-mediated transmembrane transport	143	11	0.592	-1.9	0.98	1	0.555	0.27	1.03		C2	NUP205, NUP62, NUP93, SLC15A4, SLC22A16, SLC29A1, SLC2A12, SLC38A1, SLC38A5, SLC40A1, SLC44A2	AAAS, CP, G6PC3, GCKR, HK1, HK2, HK3, NUP107, NUP133, NUP153, NUP155, NUP188, NUP205, NUP210, NUP214, NUP35, NUP37, NUP43, NUP50, NUP54, NUP58, NUP62, NUP85, NUP88, NUP93, POM121, RAE1, RANBP2, RHCG, SEH1L, SLC11A1, SLC12A2, SLC12A4, SLC12A6, SLC12A7, SLC15A2, SLC15A3, SLC15A4, SLC16A1, SLC16A10, SLC16A3, SLC16A7, SLC17A5, SLC17A7, SLC1A2, SLC1A3, SLC1A4, SLC1A5, SLC20A1, SLC20A2, SLC22A1, SLC22A…
SRP-dependent cotranslational protein targeting to membrane	116	8	0.531	-1.96	0.99	1	0.494	0.208	1.01		C2	RPL12, RPL28, RPS12, RPS16, RPS2, RPS29, SSR3, TRAM1	DDOST, FAM153A, FAU, RPL10, RPL10A, RPL10P16, RPL10P9, RPL11, RPL12, RPL13, RPL13A, RPL14, RPL15, RPL17, RPL18, RPL18A, RPL19, RPL21, RPL21P16, RPL21P75, RPL22, RPL23, RPL23A, RPL23AP42, RPL24, RPL26, RPL26L1, RPL27, RPL27A, RPL28, RPL29, RPL3, RPL30, RPL31, RPL32, RPL34, RPL35, RPL35A, RPL36, RPL36A, RPL37, RPL37A, RPL38, RPL39, RPL4, RPL41, RPL5, RPL6, RPL7, RPL7A, RPL7AP66, RPL8, RPL9, RPLP0, …
mRNA Processing	152	11	0.557	-2.12	0.99	1	0.519	0.253	0.961		C2	ADAR, CSTF3, LSM10, LSM2, NFX1, NUP205, NUP62, NUP93, SRSF4, SRSF5, SRSF7	AAAS, ADAR, ADARB1, ALYREF, CCAR1, CCNH, CD2BP2, CDC40, CDK7, CLP1, CPSF1, CPSF2, CPSF3, CPSF7, CSTF1, CSTF2, CSTF3, DDX23, DHX38, DHX9, DNAJC8, EFTUD2, EIF4E, ERCC2, ERCC3, FUS, GTF2F1, GTF2F2, GTF2H1, GTF2H2, GTF2H2B, GTF2H3, HNRNPA0, HNRNPA1, HNRNPA2B1, HNRNPA3, HNRNPC, HNRNPD, HNRNPF, HNRNPH1, HNRNPH2, HNRNPK, HNRNPL, HNRNPM, HNRNPR, HNRNPU, HNRNPUL1, LSM10, LSM11, LSM2, MAGOH, METTL3, MNAT1,…
Translation	153	11	0.553	-2.15	0.99	1	0.516	0.251	0.954		C2	EIF1AX, EIF4A2, PABPC1, RPL12, RPL28, RPS12, RPS16, RPS2, RPS29, SSR3, TRAM1	DDOST, EEF1A1, EEF1B2, EEF1D, EEF2, EIF1AX, EIF2B1, EIF2B2, EIF2B3, EIF2B4, EIF2B5, EIF2S1, EIF2S2, EIF2S3, EIF3A, EIF3B, EIF3C, EIF3D, EIF3E, EIF3F, EIF3FP3, EIF3G, EIF3H, EIF3I, EIF3J, EIF3K, EIF4A1, EIF4A2, EIF4B, EIF4E, EIF4EBP1, EIF4G1, EIF4H, EIF5, EIF5B, ETF1, FAM153A, FAU, GSPT2, PABPC1, RPL10, RPL10A, RPL10P16, RPL10P9, RPL11, RPL12, RPL13, RPL13A, RPL14, RPL15, RPL17, RPL18, RPL18A, RPL…
The citric acid (TCA) cycle and respiratory electron transport	112	6	0.412	-2.41	1	1	0.377	0.135	0.85		C2	IDH2, L2HGDH, LDHB, NDUFA9, NDUFC1, PDP1	ACO2, BSG, COX4I1, COX5A, COX5B, COX6A1, COX6B1, COX6C, COX7A2L, COX7B, COX7C, COX8A, CS, CYC1, CYCS, D2HGDH, DLAT, DLD, DLST, ETFA, ETFB, ETFDH, FH, IDH1, IDH2, IDH3A, IDH3B, IDH3G, L2HGDH, LDHA, LDHB, MDH2, MT-ATP6, MT-ATP8, MT-CO1, MT-CO2, MT-CO3, MT-CYB, MT-ND1, MT-ND2, MT-ND3, MT-ND4, MT-ND4L, MT-ND5, MT-ND6, NDUFA1, NDUFA10, NDUFA11, NDUFA12, NDUFA13, NDUFA2, NDUFA3, NDUFA4, NDUFA5, NDUFA6,…
Metabolism of carbohydrates	179	12	0.516	-2.52	1	1	0.478	0.241	0.859		C2	B3GNT2, CALM1, CHST12, EXT1, EXT2, GALK1, HPSE, NUP205, NUP62, NUP93, PGAM1, PRKACB	AAAS, ABCC5, AGL, AGRN, ALDOA, ALDOC, AMY2B, ARSB, B3GALT6, B3GAT1, B3GAT2, B3GAT3, B3GNT2, B3GNT4, B3GNT7, B4GALT1, B4GALT2, B4GALT3, B4GALT4, B4GALT5, B4GALT6, B4GALT7, B4GAT1, CALM1, CALM2, CALM3, CD44, CHPF, CHPF2, CHST11, CHST12, CHST13, CHST14, CHST15, CHST2, CHST3, CHST7, CHSY1, CSGALNACT1, CSGALNACT2, CSPG4, DSE, ENO1, ENO2, ENO3, EXT1, EXT2, FBP1, G6PC3, G6PD, GALE, GALK1, GALT, GAPDH, G…
Metabolism of proteins	385	33	0.66	-2.62	1	1	0.621	0.419	0.892		C2	B3GNT2, C1GALT1, C1GALT1C1, EDEM1, EIF1AX, EIF4A2, FBXO4, FBXO6, GALNT10, GALNT3, GCNT1, GCNT4, MGAT2, MGAT3, MGAT4A, NOP56, PABPC1, PDIA3, PGAP1, RPL12, RPL28, RPS12, RPS16, RPS2, RPS29, SLC25A4, SSR3, ST6GAL1, TBCC, TRAM1, TUBA1A, TUBA1B, TUBA1C	ACO2, ACTB, ALG1, ALG10, ALG10B, ALG11, ALG12, ALG13, ALG14, ALG2, ALG3, ALG5, ALG6, ALG8, ALG9, AP3M1, ARFGEF2, ARSA, ARSB, ARSG, ARSK, B3GNT2, B3GNT4, B3GNT5, B3GNT7, B3GNT8, B3GNT9, B3GNTL1, B4GALT1, B4GALT2, B4GALT3, B4GALT4, B4GALT5, B4GALT6, BCS1L, C1GALT1, C1GALT1C1, CALR, CANX, CCT2, CCT3, CCT4, CCT5, CCT6A, CCT7, CCT8, CHCHD4, COQ2, COX17, CS, CYC1, DAD1, DDOST, DHPS, DNAJC19, DOHH, DOLK…
