# Supplementary material for: Transcriptional reprogramming from innate immune functions to a pro-thrombotic signature by monocytes in COVID-19
Source: Nat Commun. 2022 Dec 26;13:7947. doi: 10.1038/s41467-022-35638-y (PMC9791976; doi:10.1038/s41467-022-35638-y)
Supplement: Supplementary file 13 — Supplementary Dataset 9 [file 41467_2022_35638_MOESM13_ESM.xlsx]

## Sheet: Dataset 9
Supplementary Table 9 - Plasma D-dimer concentration at the time of blood draw of the participants for whom RNA-seq samples were prepared.
	Patient ID	D-dimer concentration	Assigned group
		(ng/ml)
	01-016	534	Low
	01-019	20000	High
	01-058	966	Low
	01-059	604	Low
	01-066	875	Low
	01-070	810	Low
	01-071	3381	High
	01-077	2504	High
	01-080	1945	High
	01-083	1647	High
	01-096	635	Low
	01-097	625	Low
	01-098	2100	High
	01-099	2921	High
	01-105	751	Low
	01-106	1947	High
