# Supplementary material for: Transcriptional reprogramming from innate immune functions to a pro-thrombotic signature by monocytes in COVID-19
Source: Nat Commun. 2022 Dec 26;13:7947. doi: 10.1038/s41467-022-35638-y (PMC9791976; doi:10.1038/s41467-022-35638-y)
Supplement: Supplementary file 14 — Source Data [file 41467_2022_35638_MOESM14_ESM.xlsx]

## Sheet: Fig 1B
	HLA-DR				HLA-ABC				CD80				CD86				TIM3				CD14				PD1				CD301				CD141
Healthy	Mild	Severe		Healthy	Mild	Severe		Healthy	Mild	Severe		Healthy	Mild	Severe		Healthy	Mild	Severe		Healthy	Mild	Severe		Healthy	Mild	Severe		Healthy	Mild	Severe		Healthy	Mild	Severe
656	1029	355		237	284	312		31	33	12		773	637	717		56	45	46		146	137	105		92	49	73		35	54	23		130	131	125
810	590	451		259	255	217		38	27	3.7		769	615	909		20	47	19		77	124	51		77	80	109		45	46	9.7		77	99	82
592	589	596		224	268	636		36	46	32		586	660	543		39	14	31		108	78	129		118	59	120		45	56	-2.6		111	58	97
566	799	518		170	234	596		30	43	32		774	795	520		51	17	24		158	78	115		82	50	107		37	56	5.3		126	82	178
953	375	467		409	302	517		34	34	18		944	428	460		19	65	15		63	126	140		-13	54	110		34	49	-17		276	165	66
601	618	846		341	193	357		42	32	-1.1		926	721	449		49	26	36		115	105	168		58	92	116		43	41	-20		385	79	84
888	604	928		319	259	839		39	33	43		1069	606	670		23	29	90		53	79	120		6.7	155	120		30	47	114		225	89	260
761	1660	779		265	440	528		0.3	39	46		1005	1335	642		50	79	78		113	159	92		103	-19	101		4.7	33	123		164	152	332
694	1180	353		225	396	655		-19	30	13		852	590	516		22	54	98		102	121	207		148	0.9	114		-15	36	111		241	178	293
787	1471	492		362	475	712		4.5	56	0.1		710	788	408		18	36	40		123	103	96		405	168	157		-11	327	67		119	171	340
946	730	1208		271	477	703		-1.8	47	13		981	669	961		16	23	103		88	89	249		111	137	103		-24	117	127		139	181	262
869	1257	343		217	487	560		16	28	63		1014	881	315		19	49	45		85	101	111		99	-14	80		-1.9	19	123		44	192	431
1561	1514	781		384	343	358		9	40	31		853	921	662		19	16	97		135	65	153		144	-38	161		-9	42	132		174	106	466
835	918	509		320	358			10	40	45		899	923	767		2.6	49	53		168	108	101		121	14	122		-21	37	77		49	173	303
827	982	1070		383	304			15	36	29		844	886	672		33	25	141		175	61	212		52	54	202		-21	29	140		12	200	393
784		466		625				12		60		790		370		81		38		102		98		93		84		-12		112		-1.7		215
651		401		441				17		34		664		417		62		29		125		68		120		47		-7.5		55		25		162
586								37				778				38				94				104				73				253
843								17				780				29				156				91				39				287
609								15				635				70				137				77				37				236
1222								32				770				67				86				43				68				252
902								21				680				15				85				116				51				259
1330								-42				892								194				97				38				375
1621								-64				967								250				84				29				544
1595								-5.4				834								314				38				57				358

## Sheet: Fig 1D
Cluster #	Healthy	Mild	Moderate
1	2375	4927	559
2	2838	14	3274
3	2051	3354	676
4	2138	3182	559
5	3427	49	2355
6	274	876	4174
7	2175	747	2007
8	431	536	3905
9	2203	611	1960
10	1366	2022	946
11	951	2476	741
12	416	2071	578
13	438	721	293
14	939	149	262
15	517	66	217
16	6	744	39

## Sheet: Fig 1E
Cluster #	Healthy	Mild	Moderate
1	30.2124	62.6765	7.11105
2	46.3271	0.228534	53.4443
3	33.728	55.1554	11.1166
4	36.3667	54.1249	9.50842
5	58.7721	0.840336	40.3876
6	5.14651	16.4538	78.3997
7	44.1266	15.1552	40.7182
8	8.84647	11.0016	80.1519
9	46.1458	12.7985	41.0557
10	31.5182	46.6544	21.8274
11	22.8167	59.405	17.7783
12	13.5726	67.5693	18.8581
13	30.1653	49.6556	20.1791
14	69.5556	11.037	19.4074
15	64.625	8.25	27.125
16	0.760456	94.2966	4.94297

## Sheet: Fig 1F
Cluster #	CD14	HLA-ABC	CD304	TIM3	CD141	CD80	CD301	CD1c	PD1	CD86	CD16	HLA-DR
1	-0.0273446	0.90274	0.0613182	0.438425	0.269208	0.126469	-0.0843125	0.403055	-0.562833	1.50762	-0.0588849	1.43419
2	0.146142	-5.50534	1.84042	-0.721965	-0.792538	-0.481786	-1.56484	-1.41386	0.06745	-0.706379	-0.008875	-2.11793
3	0.0273446	0.525037	-0.0435161	0.158706	0.0441637	0.0421562	0	0.108402	-0.211862	0.194791	-0.0757092	1.47571
4	-0.15658	-0.123051	-0.16281	-0.0449667	-0.403678	0	-0.144536	-0.131967	-0.187361	0.71961	-0.316266	-1.00588
5	0.637028	-3.8569	2.07715	-0.224833	-0.448606	-0.867214	-1.69788	-1.12113	-0.0543952	0.497301	0.171807	0.673412
6	-0.168625	1.42565	-0.0435161	0.127608	0.325205	0.497	0.875027	0.0983646	0.079043	-1.99821	-0.0655764	-2.7506
7	0.0306591	0.586868	-0.183954	0.213	1.98684	-0.101175	0.2698	0.132491	0.50186	0.0213866	0.136335	-0.146437
8	0.277294	2.25855	-0.0364595	0.702604	0.821891	0.284	0.878419	0.303525	0.36163	-0.12425	0.172066	0.161293
9	0.620105	1.33294	-0.282648	0.843125	1.25245	-0.35074	0.37772	0.423724	0.0591057	0.90654	0.422901	1.94796
10	-0.351302	-0.65917	-0.224833	-0.361339	-0.706928	0	0	-0.305131	-0.142902	-1.31738	-0.246101	-4.52285
11	-0.277027	0.0885281	0.0481786	-0.152307	-0.238323	0.179867	0.0697759	-0.0983646	-0.374137	-2.30819	-0.115375	-0.314599
12	-1.29841	-1.49264	0.0518846	-0.955542	-1.61037	0.449667	0	-0.387838	-0.55025	-4.77302	-0.569278	-3.55385
13	-0.383239	-0.09443	-0.116293	0.0632344	0.242655	-0.112417	0.138868	0.246452	2.42244	-0.736062	0.00843125	-1.23463
14	0.200242	-2.0032	1.31726	-0.217581	0.00271976	-0.6745	-0.964138	-0.381625	2.10254	-0.0225992	0.421563	0.377755
15	-0.272394	-1.90603	0.550078	-0.315529	-0.522737	-0.379406	-0.489013	-0.295094	-0.255985	0.351015	1.66628	0.183733
16	0.262306	1.49779	0.633621	0.0374722	-0.0034413	1.30403	3.46096	0.636176	0.799924	0.506963	0.175111	1.42168

## Sheet: Fig 2F
Healthy	Mild	Moderate
1131	1454	2532
1267	908	1765
950	1511	2064
2337	2448	1945
2034	1747	3531
1941	3996	2548
2398	3187	2238
1968	2458	3301
854	1375	1803
1675	2043	2272
1086	2138
2111	1824
1576	1885
1989	1565
	1504

## Sheet: Fig 2G
Healthy	Mild	Moderate
2.30426	1.70999	5.01657
0.424229	2.88959	3.63398
1.17251	0.755596	16.0188
0.227117	0.834595	2.00607
0.10859	1.65677	20.5826
0.590569	11.1651	18.6629
1.18115	1.37133	43.5146
		17.1372
		3.5692
		10.54
		2.17623
		5.72961
		12.5585

## Sheet: Fig 2I
Healthy	Mild	Moderate
1025	1064	1033
908	572	1075
769	791	1180
1845	358	985
1624	478	983
1854	339	1287
1821	444	1823
852	367	990
594	801	1319
739	442	1621
779	1161
1427	1156
1158	1036
1031	746

## Sheet: Fig 2K
Healthy	Mild	Moderate
1378	1444	1402
1415	1279	1577
1215	1808	1008
1294	985	1085
1078	870	902
857	952	997
1203	766	939
1171	929	787
838	956	684
1106	794	968
873	777
1200	928
1265	896
1053	1110
	901

## Sheet: Fig 2O
Healthy	Mild	Moderate
2138	2843	1435
1752	764	823
2375	1545	1647
7191	2087	2871
5739	4856	3381
4745	6330	1475
5656	4633	4899
7593	8381	1298
11571		3394
11134		4766

## Sheet: Fig 2P
	Glycolytic capacity					Mitochondrial dependency
Healthy	Mild	Moderate			Healthy	Mild	Moderate
120.592	14.0412	58.0793			-20.5921	85.9588	41.9207
112.469	49.6914	75.4925			-12.4692	50.3086	24.5075
49.0888	120.727	10.8974			50.9112	-20.7269	89.1026
78.3861	19.2381	41.8072			21.6139	80.7619	58.1928
86.6667	47.8189	63.0642			13.3333	52.1811	36.9358
80.2716	44.993	-16.6939			19.7284	55.007	116.694
54.625	87.2291	32.6685			45.375	12.7709	67.3315
61.1416	62.3853	54.4765			38.8584	37.6147	45.5235
51.1737		57.0114			48.8263		42.9886
54.5607		39			45.4393		61

[truncated: 29 more sheets: Fig 2Q, FIg 3B, Fig 3C, Fig 3E, Fig 3F, Fig 3G, Fig 3H, Fig 3I, Fig 3J, Fig 3K, Fig 3L, Fig 4G, Fig 4H, Fig 4I, Fig 5B, Fig 5C, Fig 5D, Fig 5E, Fig 5F, Suppl Fig 1 …]
